# Supplementary material for: Effects of a pressure-ulcer audit and feedback regional programme at 1 and 2 years in nursing homes: A prospective longitudinal study
Source: PLoS One. 2020 May 29;15(5):e0233471. doi: 10.1371/journal.pone.0233471 (PMC7259581; doi:10.1371/journal.pone.0233471)
Supplement: S1 Data — (XLSX) [file pone.0233471.s001.xlsx]

## Sheet: PU15_17
Nursing-Home_id	NH3Y	Sex	Weight	Height	Brad_Sensory_Pers	Brad_Moist	Brad_Activ	Brad_Mobil	Brad_Nutri	Brad_Frict	Braden_Tot	Age	LOS	year	Change_Pos	Sclepla	Hemipl	Parapl	Tetrapl	Moist_Cream	acquired_PU	Antidecub_Bed	Nutritional_Sup	Press_point_relief	riskBradenModElev	acq_PU_Cat_2-4	Nursing-Home-Size	LOS_Quartiles
6ma	0	F	45	NA	3	4	1	1	3	1	13	78.9815	16.6982	2015	1	0	0	0	0	NA	0	1	1	1	TRUE	0	p	4
6ma	0	M	89	NA	4	4	3	3	4	3	21	84.3915	2.62571	2015	NA	0	0	0	0	NA	0	NA	NA	NA	FALSE	0	p	3
6ma	0	F	79	NA	4	3	3	4	4	3	21	89.5332	0.345083	2015	NA	0	0	0	0	NA	0	NA	NA	NA	FALSE	0	p	1
6ma	0	F	72	170	4	4	4	4	4	3	23	82.694	0.0959389	2015	NA	0	0	0	0	NA	0	NA	NA	NA	FALSE	0	p	1
6ma	0	F	44	NA	4	3	4	4	4	3	22	88.6872	2.78439	2015	NA	0	0	0	0	NA	0	NA	NA	NA	FALSE	0	p	3
6ma	0	F	60	NA	4	4	4	4	4	3	23	80.5996	1.79877	2015	NA	0	0	0	0	NA	0	NA	NA	NA	FALSE	0	p	2
6ma	0	M	87	NA	4	4	4	4	4	3	23	71.7563	0.651608	2015	NA	0	0	0	0	NA	0	NA	NA	NA	FALSE	0	p	1
6ma	0	F	71	NA	3	3	2	2	3	2	15	89.4538	10.4286	2015	NA	0	0	0	0	NA	0	1	0	1	FALSE	0	p	4
6ma	0	F	76	NA	4	4	4	4	4	3	23	64.6872	0.4765	2015	NA	0	0	0	0	NA	0	NA	NA	NA	FALSE	0	p	1
6ma	0	F	74	NA	4	4	4	4	4	3	23	81.5359	0.678987	2015	NA	0	0	0	0	NA	0	NA	NA	NA	FALSE	0	p	1
6ma	0	F	114	NA	4	3	2	2	4	2	17	68.5395	0.714579	2015	NA	0	0	0	0	NA	0	1	NA	1	FALSE	0	p	1
6ma	0	M	50	NA	3	3	4	4	3	3	20	91.0308	2.71047	2015	NA	0	0	0	0	NA	0	NA	NA	NA	FALSE	0	p	3
6ma	0	F	45	NA	4	4	4	4	3	3	22	80.2409	0.824093	2015	NA	0	0	0	0	NA	0	NA	NA	NA	FALSE	0	p	1
6ma	0	M	83	NA	4	3	2	2	3	2	16	81.7577	1.73306	2015	NA	0	0	0	0	NA	1	1	1	1	FALSE	1	p	2
6ma	0	F	62	NA	4	4	4	4	4	3	23	86.4668	6.59286	2015	NA	0	0	0	0	NA	0	NA	NA	NA	FALSE	0	p	4
6ma	0	M	54	NA	4	2	3	3	3	2	17	84.0739	0.115104	2015	NA	0	0	0	0	NA	0	1	1	1	FALSE	0	p	1
6ma	0	F	62	NA	3	3	3	4	4	3	20	80.5421	3.58944	2015	NA	0	0	0	0	NA	0	NA	NA	NA	FALSE	0	p	3
6ma	0	F	40	NA	4	4	3	4	1	3	19	78.3847	9.56616	2015	NA	0	0	0	0	NA	0	NA	NA	NA	FALSE	0	p	4
6ma	0	F	48	NA	4	4	4	4	4	3	23	93.5031	2.15206	2015	NA	0	0	0	0	NA	0	NA	NA	NA	FALSE	0	p	2
6ma	0	M	90	NA	3	2	2	3	4	2	16	87.7536	4.83778	2015	NA	0	0	0	0	NA	0	1	NA	1	FALSE	0	p	4
6ma	0	M	67	NA	4	4	4	4	4	3	23	61.4949	2.42311	2015	NA	0	0	0	0	NA	0	NA	NA	NA	FALSE	0	p	3
6ma	0	F	78	NA	4	4	4	4	4	3	23	71.3293	3.74538	2015	NA	0	0	0	0	NA	0	NA	NA	NA	FALSE	0	p	3
6ma	0	M	75	NA	4	3	4	4	4	3	22	84.4572	0.747433	2015	NA	0	0	0	0	NA	0	NA	NA	NA	FALSE	0	p	1
6ma	0	F	60	NA	4	4	4	4	4	3	23	80.2601	0.150696	2015	NA	0	0	0	0	NA	0	NA	NA	NA	FALSE	0	p	1
6ma	0	F	79	NA	4	4	3	3	4	3	21	89.6263	8.19176	2015	NA	0	0	0	0	NA	0	NA	NA	NA	FALSE	0	p	4
6ma	0	M	94	NA	3	3	2	2	4	2	16	79.8439	1.23215	2015	NA	0	1	0	0	NA	0	1	NA	1	FALSE	0	p	2
6ma	0	M	79	NA	4	4	4	4	4	3	23	78.7433	10.278	2015	NA	0	0	0	0	NA	0	NA	NA	NA	FALSE	0	p	4
6ma	0	F	56	NA	3	3	3	2	4	2	17	88.9637	3.60313	2015	NA	0	0	0	0	NA	0	1	NA	1	FALSE	0	p	3
6ma	0	F	82	NA	4	4	4	4	4	3	23	63.7262	0.575063	2015	NA	0	0	0	0	NA	0	NA	NA	NA	FALSE	0	p	1
6ma	0	M	68	NA	4	4	4	4	4	3	23	85.9138	2.5956	2015	NA	0	0	0	0	NA	0	NA	NA	NA	FALSE	0	p	3
6ma	0	F	73	NA	2	3	2	1	2	2	12	79.3374	2.91855	2015	0	0	0	0	0	NA	0	1	0	1	TRUE	0	p	3
6ma	0	F	86	NA	3	4	2	2	3	2	16	87.614	5.56069	2015	NA	0	1	0	0	NA	0	1	0	1	FALSE	0	p	4
6ma	0	F	92	NA	4	3	3	3	4	2	19	84.8569	0.572325	2015	NA	0	0	0	0	NA	0	NA	NA	NA	FALSE	0	p	1
6ma	0	F	41	NA	3	2	2	2	3	1	13	89.5469	9.10347	2015	1	0	0	0	0	NA	1	1	0	1	TRUE	1	p	4
6ma	0	F	57	NA	2	2	2	2	2	2	12	65.5715	6.17671	2015	0	0	0	0	0	NA	0	0	0	1	TRUE	0	p	4
6ma	0	F	57	NA	4	4	4	4	3	3	22	91.551	0.580538	2015	NA	0	0	0	0	NA	0	NA	NA	NA	FALSE	0	p	1
6ma	0	F	59	NA	4	4	4	4	4	3	23	95.9754	9.43749	2015	NA	0	0	0	0	NA	0	NA	NA	NA	FALSE	0	p	4
6ma	0	F	70	NA	4	4	4	4	4	3	23	71.5867	1.15001	2015	NA	0	0	0	0	NA	0	NA	NA	NA	FALSE	0	p	2
6ma	0	F	89	NA	4	4	3	3	4	3	21	78.59	19.9206	2015	NA	0	0	0	0	NA	0	NA	NA	NA	FALSE	0	p	4
6ma	0	M	79	NA	4	4	4	4	4	3	23	74.7626	2.55727	2015	NA	0	0	0	0	NA	0	NA	NA	NA	FALSE	0	p	3
6ma	0	F	95	NA	4	4	4	4	4	3	23	85.1691	13.3389	2015	NA	0	0	0	0	NA	0	NA	NA	NA	FALSE	0	p	4
6ma	0	M	66	NA	3	3	4	4	3	2	19	68.8433	0.402578	2015	NA	0	0	0	0	NA	0	NA	NA	NA	FALSE	0	p	1
6ma	0	F	65	NA	3	3	3	3	4	2	18	71.2089	0.889802	2015	NA	0	0	0	0	NA	0	1	NA	1	FALSE	0	p	1
6ma	0	F	53	NA	4	4	4	4	4	3	23	88.5558	3.29649	2015	NA	0	0	0	0	NA	0	NA	NA	NA	FALSE	0	p	3
6ma	0	M	83	NA	3	2	2	2	4	2	15	80.6324	4.04654	2015	NA	0	1	0	0	NA	0	1	NA	1	FALSE	0	p	3
6ma	0	M	101	NA	4	4	4	4	4	3	23	72.9665	6.84463	2015	NA	0	0	0	0	NA	0	NA	NA	NA	FALSE	0	p	4
6ma	0	F	60	NA	4	2	4	4	4	2	20	85.3142	4.56685	2015	NA	0	0	0	0	NA	0	NA	NA	NA	FALSE	0	p	4
6ma	0	F	62	NA	4	4	4	4	4	3	23	76.449	3.40874	2015	NA	0	0	0	0	NA	0	NA	NA	NA	FALSE	0	p	3
6ma	0	F	72	NA	3	2	2	2	3	2	14	73.328	2.31634	2015	1	0	0	0	0	NA	0	1	0	1	TRUE	0	p	3
6ma	0	F	64	NA	4	3	4	4	3	3	21	60.6324	0.709103	2015	NA	0	0	0	0	NA	0	NA	NA	NA	FALSE	0	p	1
6ma	0	F	48	NA	4	3	2	2	4	1	16	93.4894	5.17465	2015	NA	0	0	0	0	NA	0	1	NA	1	FALSE	0	p	4
6ma	0	F	49	NA	3	3	3	3	4	3	19	84.7009	1.76865	2015	NA	0	0	0	0	NA	0	NA	NA	NA	FALSE	0	p	2
9ra	1	F	61	162	3	4	2	3	4	2	18	78.9897	0.306753	2015	NA	0	1	0	0	NA	0	0	NA	1	FALSE	0	p	1
9ra	1	M	78	162	4	4	4	4	4	3	23	86.5572	0.747433	2015	NA	0	0	0	0	NA	0	NA	NA	NA	FALSE	0	p	1
9ra	1	F	58	160	3	3	2	2	3	2	15	91.603	2.91307	2015	NA	0	0	0	0	NA	0	1	0	1	FALSE	0	p	3
9ra	1	F	59	154	4	4	4	4	3	3	22	96.6571	8.22736	2015	NA	0	0	0	0	NA	0	NA	NA	NA	FALSE	0	p	4
9ra	1	F	60	158	4	3	2	2	3	2	16	99.8248	6.42585	2015	NA	0	0	0	0	NA	0	1	1	1	FALSE	0	p	4
9ra	1	F	64	150	4	4	4	4	4	3	23	84.5284	15.0281	2015	NA	0	0	0	0	NA	0	NA	NA	NA	FALSE	0	p	4
9ra	1	F	46	160	3	3	3	3	2	2	16	82.3628	20.5313	2015	NA	0	0	0	0	NA	0	0	1	1	FALSE	0	p	4
9ra	1	F	52	162	4	4	4	4	4	3	23	92.4764	3.06377	2015	NA	0	0	0	0	NA	0	NA	NA	NA	FALSE	0	p	3
9ra	1	F	67	168	3	4	4	3	4	3	21	80.794	2.05339	2015	NA	0	1	0	0	NA	0	NA	NA	NA	FALSE	0	p	2
9ra	1	F	49	154	4	4	4	4	4	3	23	89.232	3.7974	2015	NA	0	0	0	0	NA	0	NA	NA	NA	FALSE	0	p	3
9ra	1	F	81	163	4	4	4	4	4	3	23	68.8296	0.501141	2015	NA	0	0	0	0	NA	0	NA	NA	NA	FALSE	0	p	1
9ra	1	F	48	160	4	4	4	4	3	3	22	69.0075	0.366986	2015	NA	0	0	0	0	NA	0	NA	NA	NA	FALSE	0	p	1
9ra	1	M	51	172	2	3	3	3	3	2	16	58.2204	0.736482	2015	NA	0	0	0	0	NA	0	0	1	1	FALSE	0	p	1
9ra	1	M	74	160	4	4	4	4	4	3	23	89.5222	0.717317	2015	NA	0	0	0	0	NA	0	NA	NA	NA	FALSE	0	p	1
9ra	1	M	74	160	3	3	2	2	4	2	16	80.6407	3.98905	2015	NA	0	0	0	0	NA	0	1	NA	1	FALSE	0	p	3
9ra	1	F	57	172	4	3	3	3	4	2	19	88.2026	4.21367	2015	NA	0	0	0	0	NA	0	NA	NA	NA	FALSE	0	p	3
9ra	1	F	70	163	4	4	4	4	4	3	23	97.8179	7.54837	2015	NA	0	0	0	0	NA	0	NA	NA	NA	FALSE	0	p	4
9ra	1	F	52	156	4	4	2	3	4	2	19	91.5044	10.9979	2015	NA	0	0	0	0	NA	0	NA	NA	NA	FALSE	0	p	4
9ra	1	F	48	156	2	3	2	2	3	2	14	93.4045	1.09252	2015	0	0	0	0	0	NA	0	1	0	1	TRUE	0	p	2
9ra	1	M	50	173	2	3	1	1	1	1	9	63.1102	7.70431	2015	0	0	0	0	1	NA	0	1	1	1	TRUE	0	p	4
9ra	1	F	64	158	4	4	4	4	4	3	23	90.3901	0.925394	2015	NA	0	0	0	0	NA	0	NA	NA	NA	FALSE	0	p	1
9ra	1	F	57	150	3	3	2	2	4	2	16	87.7481	4.41627	2015	NA	0	1	0	0	NA	0	1	NA	1	FALSE	0	p	4
9ra	1	F	54	155	3	3	2	2	3	2	15	96.0876	7.01711	2015	NA	0	0	0	0	NA	0	0	0	1	FALSE	0	p	4
9ra	1	F	50	160	2	3	2	2	2	2	13	98.56	11.6305	2015	0	0	0	0	0	NA	0	1	1	1	TRUE	0	p	4
9ra	1	F	63	168	4	4	3	3	4	2	20	84.1588	2.11373	2015	NA	0	0	0	0	NA	0	NA	NA	NA	FALSE	0	p	2
9ra	1	M	57	165	4	4	4	4	4	3	23	59.3758	1.40189	2015	NA	0	0	0	0	NA	0	NA	NA	NA	FALSE	0	p	2
9ra	1	F	60	159	4	3	2	3	4	2	18	82.59	1.20751	2015	NA	0	0	0	0	NA	0	0	NA	1	FALSE	0	p	2
9ra	1	F	55	170	3	2	2	1	2	2	12	77.4675	2.82546	2015	0	0	1	0	0	NA	0	0	1	1	TRUE	0	p	3
9ra	1	F	68	168	4	3	4	4	4	3	22	78.3847	6.72416	2015	NA	0	0	0	0	NA	0	NA	NA	NA	FALSE	0	p	4
9ra	1	F	77	163	4	4	3	3	4	3	21	91.5455	1.9603	2015	NA	0	0	0	0	NA	0	NA	NA	NA	FALSE	0	p	2
9ra	1	F	43	160	4	4	4	4	2	3	21	88.6872	0.717317	2015	NA	0	0	0	0	NA	0	NA	NA	NA	FALSE	0	p	1
9ra	1	F	73	170	4	4	4	4	4	3	23	89.0404	1.27321	2015	NA	0	0	0	0	NA	0	NA	NA	NA	FALSE	0	p	2
9ra	1	M	88	179	3	4	3	2	4	2	18	83.165	1.36356	2015	NA	0	1	0	0	NA	0	0	NA	0	FALSE	0	p	2
9ra	1	F	52	170	4	1	2	3	2	2	14	85.0486	3.02806	2015	0	0	0	0	0	NA	0	0	1	1	TRUE	0	p	3
9ra	1	F	86	168	4	3	2	2	4	1	16	90.8118	3.52647	2015	NA	0	0	0	0	NA	0	1	NA	1	FALSE	0	p	3
9ra	1	F	71	170	3	2	2	2	3	2	14	74.9132	2.90212	2015	0	0	0	0	0	NA	0	0	0	1	TRUE	0	p	3
9ra	1	F	63	160	4	4	4	4	4	3	23	90.4175	2.85558	2015	NA	0	0	0	0	NA	0	NA	NA	NA	FALSE	0	p	3
9ra	1	F	45	163	4	4	4	4	2	3	21	83.0746	0.479238	2015	NA	0	0	0	0	NA	0	NA	NA	NA	FALSE	0	p	1
9ra	1	F	40	160	4	3	2	2	2	1	14	83.5702	4.18081	2015	0	0	0	0	0	NA	0	1	0	1	TRUE	0	p	3
9ra	1	F	63	154	3	3	4	3	4	2	19	85.8042	0.0383299	2015	NA	0	0	0	0	NA	0	NA	NA	NA	FALSE	0	p	1
9ra	1	F	49	150	4	4	4	4	4	3	23	79.4743	2.68857	2015	NA	0	0	0	0	NA	0	NA	NA	NA	FALSE	0	p	3
9ra	1	M	54	168	4	3	2	2	4	2	17	85.6181	0.804928	2015	NA	0	0	0	0	NA	0	1	NA	1	FALSE	0	p	1
9ra	1	F	51	171	4	4	4	4	3	3	22	91.3402	3.06924	2015	NA	0	0	0	0	NA	0	NA	NA	NA	FALSE	0	p	3
9ra	1	M	70	168	4	3	3	3	4	2	19	88.0055	0.898015	2015	NA	0	0	0	0	NA	0	NA	NA	NA	FALSE	0	p	1
9ra	1	M	50	175	4	3	3	2	2	1	15	95.5893	2.57643	2015	NA	0	0	0	0	NA	1	1	1	1	FALSE	0	p	3
9ra	1	F	82	160	3	4	2	2	4	2	17	80.2519	1.1199	2015	NA	0	0	0	0	NA	1	1	NA	1	FALSE	0	p	2
9ra	1	M	51	170	4	4	4	4	4	3	23	65.5688	0.0574949	2015	NA	0	0	0	0	NA	0	NA	NA	NA	FALSE	0	p	1
9ra	1	F	46	146	3	3	2	2	1	2	13	90.9049	2.67214	2015	NA	0	0	0	0	NA	0	0	0	0	TRUE	0	p	3
9ra	1	F	65	158	4	3	2	2	4	2	17	98.4204	3.12948	2015	NA	0	0	0	0	NA	0	0	NA	1	FALSE	0	p	3
9ra	1	F	57	165	4	4	4	4	4	3	23	80.5038	0.542209	2015	NA	0	0	0	0	NA	0	NA	NA	NA	FALSE	0	p	1
9ra	1	F	60	158	4	4	4	4	4	3	23	93.3114	7.62777	2015	NA	0	0	0	0	NA	0	NA	NA	NA	FALSE	0	p	4
9ra	1	F	56	158	3	3	3	3	2	2	16	83.9206	0.769336	2015	NA	0	0	0	0	NA	0	0	1	0	FALSE	0	p	1
9ra	1	M	71	170	3	3	4	4	4	1	19	89.0678	2.2123	2015	NA	0	0	0	0	NA	0	NA	NA	NA	FALSE	0	p	3
9ra	1	F	56	168	4	3	4	4	3	3	21	87.4689	0.555898	2015	NA	0	0	0	0	NA	0	NA	NA	NA	FALSE	0	p	1
6xb	1	F	58	167	3	3	3	3	3	3	18	67.2034	1.38547	2015	NA	0	0	0	0	NA	0	0	0	0	FALSE	0	m	2
6xb	1	F	65	176	3	1	2	2	3	1	12	88.282	3.85216	2015	0	0	0	0	0	NA	0	1	0	1	TRUE	0	m	3
6xb	1	F	45	152	4	4	3	4	4	3	22	101.213	1.38273	2015	NA	0	0	0	0	NA	0	NA	NA	NA	FALSE	0	m	2
6xb	1	F	70	158	1	4	2	2	3	2	14	65.3443	0.153434	2015	0	1	1	0	0	NA	0	0	0	0	TRUE	0	m	1
6xb	1	F	64	160	4	1	2	2	3	2	14	87.5455	1.38547	2015	0	0	0	0	0	NA	0	0	0	0	TRUE	0	m	2
6xb	1	F	50	152	3	2	2	2	3	2	14	91.5866	3.18697	2015	1	0	0	0	0	NA	0	0	0	1	TRUE	0	m	3
6xb	1	F	58	162	3	3	3	2	4	3	18	94.2916	0.00821355	2015	NA	0	0	0	0	NA	0	0	NA	0	FALSE	0	m	1
6xb	1	M	79	173	4	4	4	4	3	3	22	86.7296	1.38547	2015	NA	0	0	0	0	NA	0	NA	NA	NA	FALSE	0	m	2
6xb	1	F	47	145	4	3	4	4	3	3	21	92.4271	3.62229	2015	NA	0	0	0	0	NA	0	NA	NA	NA	FALSE	0	m	3
6xb	1	F	85	165	4	4	2	2	3	3	18	84.2218	11.9808	2015	NA	0	0	0	0	NA	0	0	0	0	FALSE	0	m	4
6xb	1	M	112	170	4	4	2	2	3	3	18	91.7974	1.3663	2015	NA	0	0	0	0	NA	0	0	0	0	FALSE	0	m	2
6xb	1	F	72	146	4	4	3	4	3	3	21	93.4155	1.3663	2015	NA	0	0	0	0	NA	0	NA	NA	NA	FALSE	0	m	2
6xb	1	M	80	162	3	1	4	4	4	3	19	86.1328	1.36356	2015	NA	0	0	0	0	NA	0	NA	NA	NA	FALSE	0	m	2
6xb	1	M	92	176	4	4	4	4	4	3	23	86.0123	1.07061	2015	NA	0	0	0	0	NA	0	NA	NA	NA	FALSE	0	m	2
6xb	1	F	44	146	3	3	2	2	3	3	16	93.2512	1.35809	2015	NA	0	0	0	0	NA	0	0	1	1	FALSE	0	m	2
6xb	1	F	58	154	4	4	4	4	4	3	23	87.6441	0.783025	2015	NA	0	0	0	0	NA	0	NA	NA	NA	FALSE	0	m	1
6xb	1	M	52	162	4	4	4	4	4	3	23	63.6824	4.62434	2015	NA	0	0	0	0	NA	0	NA	NA	NA	FALSE	0	m	4
6xb	1	F	71	158	4	3	4	4	4	2	21	82.4339	0.506616	2015	NA	0	0	0	0	NA	0	NA	NA	NA	FALSE	0	m	1
6xb	1	F	69	147	3	1	2	2	3	2	13	90.308	4.32044	2015	0	0	0	0	0	NA	0	1	0	1	TRUE	0	m	3
6xb	1	M	50	165	4	4	4	4	4	3	23	96.1807	1.34166	2015	NA	0	0	0	0	NA	0	NA	NA	NA	FALSE	0	m	2
6xb	1	M	68	160	4	4	4	4	4	3	23	90.3436	1.33892	2015	NA	0	0	0	0	NA	0	NA	NA	NA	FALSE	0	m	2
6xb	1	F	53	164	4	4	4	4	4	3	23	81.0732	1.3663	2015	NA	0	0	0	0	NA	0	NA	NA	NA	FALSE	0	m	2
6xb	1	M	61	166	3	1	4	4	3	3	18	90.9487	1.36904	2015	NA	0	0	0	0	NA	0	0	0	0	FALSE	0	m	2
6xb	1	M	54	170	1	1	3	2	3	1	11	72.2301	0.706366	2015	0	0	0	0	0	NA	0	0	1	1	TRUE	0	m	1
6xb	1	M	76	158	4	4	4	4	4	3	23	79.2717	0.717317	2015	NA	0	0	0	0	NA	0	NA	NA	NA	FALSE	0	m	1
6xb	1	F	78	142	2	1	2	2	3	1	11	94.4559	4.04654	2015	0	0	0	0	0	NA	0	1	0	1	TRUE	0	m	3
6xb	1	M	65	155	4	4	3	3	2	3	19	94.7871	12.2164	2015	NA	0	0	0	0	NA	0	NA	NA	NA	FALSE	0	m	4
6xb	1	M	60	155	2	1	2	1	3	2	11	77.8097	1.36083	2015	0	0	0	0	0	NA	0	0	0	1	TRUE	0	m	2
6xb	1	M	75	174	2	2	2	2	3	3	14	90.13	0.985626	2015	0	0	0	0	0	NA	0	0	1	0	TRUE	0	m	2
6xb	1	M	82	185	3	3	2	2	3	2	15	81.9521	1.3225	2015	NA	0	0	0	0	NA	0	0	1	0	FALSE	0	m	2
6xb	1	F	66	163	3	2	2	2	3	2	14	89.5633	0.651608	2015	0	0	0	0	0	NA	0	1	1	1	TRUE	0	m	1
6xb	1	F	91	154	4	4	4	4	4	3	23	84.449	1.38273	2015	NA	0	0	0	0	NA	0	NA	NA	NA	FALSE	0	m	2
6xb	1	F	49	145	3	4	3	3	3	2	18	91.7399	1.33071	2015	NA	0	0	0	0	NA	0	0	1	0	FALSE	0	m	2
6xb	1	F	82	157	4	4	3	3	4	3	21	73.6483	1.3444	2015	NA	0	0	0	0	NA	0	NA	NA	NA	FALSE	0	m	2
6xb	1	F	75	157	4	4	4	4	4	3	23	82.7324	1.22667	2015	NA	0	0	0	0	NA	0	NA	NA	NA	FALSE	0	m	2
6xb	1	F	41	147	3	3	4	4	3	3	20	89.4675	1.33071	2015	NA	0	0	0	0	NA	0	NA	NA	NA	FALSE	0	m	2
6xb	1	F	63	152	4	4	4	4	4	3	23	87.7207	1.28143	2015	NA	0	0	0	0	NA	0	NA	NA	NA	FALSE	0	m	2
6xb	1	F	50	152	4	3	4	4	4	3	22	93.0568	1.37725	2015	NA	0	0	0	0	NA	0	NA	NA	NA	FALSE	0	m	2
6xb	1	F	52	164	4	4	4	4	4	3	23	94.1109	0.304016	2015	NA	0	0	0	0	NA	0	NA	NA	NA	FALSE	0	m	1
6xb	1	M	106	164	2	4	3	4	4	2	19	87.4415	1.38273	2015	NA	0	0	0	0	NA	0	NA	NA	NA	FALSE	0	m	2
6xb	1	F	39	142	1	2	2	2	3	2	12	94.935	12.8296	2015	0	0	0	0	0	NA	0	1	1	1	TRUE	0	m	4
6xb	1	F	52	147	3	2	4	4	3	3	19	81.0705	12.0356	2015	NA	0	0	0	0	NA	0	NA	NA	NA	FALSE	0	m	4
6xb	1	F	90	148	4	4	4	4	4	3	23	81.4757	1.34987	2015	NA	0	0	0	0	NA	0	NA	NA	NA	FALSE	0	m	2
6xb	1	M	73	163	4	3	4	3	4	3	21	84.7201	1.34987	2015	NA	0	0	0	0	NA	0	NA	NA	NA	FALSE	0	m	2
6xb	1	F	70	155	2	3	2	2	4	3	16	89.7495	1.35809	2015	NA	0	0	0	0	NA	0	1	NA	1	FALSE	0	m	2
6xb	1	F	43	148	4	4	4	4	4	3	23	90.4641	1.1856	2015	NA	0	0	0	0	NA	0	NA	NA	NA	FALSE	0	m	2
6xb	1	F	54	154	4	3	4	4	3	3	21	90.9569	1.76865	2015	NA	0	0	0	0	NA	0	NA	NA	NA	FALSE	0	m	2
6xb	1	M	59	165	4	4	4	4	3	3	22	73.2705	0.851472	2015	NA	0	0	0	0	NA	0	NA	NA	NA	FALSE	0	m	1
6xb	1	F	49	147	4	4	4	4	4	3	23	90.0671	1.36904	2015	NA	0	0	0	0	NA	0	NA	NA	NA	FALSE	0	m	2
6xb	1	M	67	174	4	4	4	4	3	3	22	98.6338	1.28417	2015	NA	0	0	0	0	NA	0	NA	NA	NA	FALSE	0	m	2
6xb	1	F	64	148	4	4	3	3	3	3	20	93.8836	1.36083	2015	NA	0	0	0	0	NA	0	NA	NA	NA	FALSE	0	m	2
6xb	1	M	98	180	4	4	4	4	3	3	22	81.024	6.82272	2015	NA	0	0	0	0	NA	0	NA	NA	NA	FALSE	0	m	4
6xb	1	F	52	160	3	2	2	2	3	2	14	84.9692	0.115104	2015	0	0	0	0	0	NA	0	1	0	1	TRUE	0	m	1
6xb	1	F	97	157	4	4	2	3	4	3	20	85.1006	1.3444	2015	NA	0	0	0	0	NA	0	NA	NA	NA	FALSE	0	m	2
6xb	1	M	102	178	4	4	4	4	4	3	23	68.1671	1.36083	2015	NA	0	0	0	0	NA	0	NA	NA	NA	FALSE	0	m	2
6xb	1	F	63	152	4	4	3	3	3	3	20	92.2409	3.76181	2015	NA	0	0	0	0	NA	0	NA	NA	NA	FALSE	0	m	3
6xb	1	F	83	140	4	3	2	2	4	3	18	94.7324	5.15549	2015	NA	0	0	0	0	NA	0	0	NA	0	FALSE	0	m	4
6xb	1	F	82	160	4	3	4	3	4	3	21	70.8939	1.30607	2015	NA	0	0	0	0	NA	0	NA	NA	NA	FALSE	0	m	2
6xb	1	F	51	154	4	4	4	4	4	3	23	84.4545	1.25679	2015	NA	0	0	0	0	NA	0	NA	NA	NA	FALSE	0	m	2
6xb	1	F	68	157	4	4	4	4	4	3	23	88.3477	1.36356	2015	NA	0	0	0	0	NA	0	NA	NA	NA	FALSE	0	m	2
6xb	1	F	86	160	4	4	3	3	3	3	20	69.3855	1.37999	2015	NA	0	0	0	0	NA	0	NA	NA	NA	FALSE	0	m	2
6xb	1	F	67	151	4	4	4	4	4	3	23	84.7611	1.94114	2015	NA	0	0	0	0	NA	0	NA	NA	NA	FALSE	0	m	2
6xb	1	F	46	152	4	3	3	3	4	3	20	81.8015	0.744695	2015	NA	0	0	0	0	NA	0	NA	NA	NA	FALSE	0	m	1
6xb	1	F	76	158	4	4	3	4	3	3	21	98.1109	3.03354	2015	NA	0	0	0	0	NA	0	NA	NA	NA	FALSE	0	m	3
10as	1	F	74	155	4	4	4	4	3	3	22	83.3722	3.29941	2016	NA	0	0	0	0	1	0	NA	NA	NA	FALSE	0	m	3
10av	0	M	83	167	3	4	4	4	3	3	21	77.5268	1.96046	2016	NA	0	0	0	0	1	0	NA	NA	NA	FALSE	0	g	2
10av	0	F	54	154	4	4	4	4	4	3	23	91.9255	0.399963	2016	NA	0	0	0	0	1	0	NA	NA	NA	FALSE	0	g	1
10av	0	F	72	151	2	3	4	3	3	3	18	85.8966	3.88795	2016	NA	0	0	0	0	0	0	1	0	1	FALSE	0	g	3
10hc	0	M	70	165	3	4	2	3	3	2	17	96.9358	2.686	2016	NA	0	0	0	0	1	0	1	1	0	FALSE	0	g	3
9ra	1	F	41	152	4	4	4	4	4	3	23	80.2099	0.955645	2016	NA	0	0	0	0	1	0	NA	NA	NA	FALSE	0	p	1
10as	1	M	98	176	4	2	4	4	3	3	20	81.6638	2.97622	2016	NA	0	0	0	0	1	0	NA	NA	NA	FALSE	0	m	3
7rp	1	F	60	155	4	3	1	2	2	2	14	89.768	2.72981	2016	1	0	0	0	0	1	0	1	0	1	TRUE	0	g	3
7rp	1	M	87	180	4	4	4	4	4	3	23	78.1018	3.72093	2016	NA	0	0	0	0	1	0	NA	NA	NA	FALSE	0	g	3
8rb	1	F	69	151	4	3	4	4	4	3	22	91.471	2.26174	2016	NA	0	0	0	0	1	0	NA	NA	NA	FALSE	0	m	3
10av	0	F	53	142	3	4	4	3	3	3	20	78.6329	1.30074	2016	NA	0	0	0	0	0	0	NA	NA	NA	FALSE	0	g	2
4uj	0	F	44	153	3	3	4	3	2	3	18	53.7754	4.3316	2016	NA	0	0	0	0	1	0	0	0	0	FALSE	0	p	3
5xl	1	F	100	162	4	3	2	1	4	1	15	82.6001	19.2012	2016	NA	0	0	0	0	1	0	0	NA	0	FALSE	0	p	4
5ev	1	F	74	155	4	3	3	3	4	3	20	83.1587	0.728398	2016	NA	0	0	0	0	1	0	NA	NA	NA	FALSE	0	g	1
10as	1	F	47	165	4	4	4	4	4	3	23	91.5641	0.980286	2016	NA	0	0	0	0	1	0	NA	NA	NA	FALSE	0	m	2
10hc	0	F	50	160	1	1	2	1	3	2	10	83.5557	3.77296	2016	1	0	0	0	0	1	1	0	0	1	TRUE	0	g	3
4Rm	1	F	80	171	4	3	4	4	4	3	22	78.8547	12.7478	2016	NA	0	0	0	0	1	0	NA	NA	NA	FALSE	0	g	4
7rp	1	M	62	160	3	3	2	2	3	2	15	89.1301	3.26108	2016	NA	0	0	0	0	1	0	1	0	0	FALSE	0	g	3
8rb	1	F	53	149	2	3	2	3	2	2	14	98.8715	8.36455	2016	1	0	0	0	0	1	0	1	0	1	TRUE	0	m	4
10av	0	M	90	169	4	4	4	4	3	3	22	80.6097	1.30074	2016	NA	0	0	0	0	0	0	NA	NA	NA	FALSE	0	g	2
4Rm	1	F	66	150	2	2	4	4	3	1	16	94.4361	2.97622	2016	NA	0	0	0	0	1	0	1	0	0	FALSE	0	g	3
10as	1	M	83	160	4	4	4	4	3	3	22	85.8446	5.64032	2016	NA	0	0	0	0	1	0	NA	NA	NA	FALSE	0	m	4
6ub	1	F	49	156	2	4	4	4	3	3	20	86.2443	2.69422	2016	NA	0	0	0	0	1	0	NA	NA	NA	FALSE	0	g	3
5xl	1	M	52	160	2	1	2	1	4	1	11	60.9433	1.10087	2016	0	0	0	0	0	1	1	1	NA	1	TRUE	0	p	2
8rb	1	F	68	160	4	3	4	4	4	3	22	101.259	0.813274	2016	NA	0	0	0	0	1	0	NA	NA	NA	FALSE	0	m	1
4uj	0	F	77	151	3	3	4	3	3	3	19	86.436	3.13514	2016	NA	0	0	0	0	1	0	NA	NA	NA	FALSE	0	p	3
5ev	1	F	58	160	2	2	1	2	3	2	12	96.4047	8.28241	2016	0	0	0	0	0	1	0	1	0	1	TRUE	0	g	4
10hc	0	F	56	151	3	4	3	3	3	2	18	85.642	0.996714	2016	NA	0	0	0	0	1	0	1	0	0	FALSE	0	g	2
10av	0	M	66	175	3	4	4	4	4	3	22	89.8556	2.29734	2016	NA	0	0	0	0	1	0	NA	NA	NA	FALSE	0	g	3
10as	0	F	57	169	3	4	3	4	3	3	20	97.3547	4.64099	2016	NA	0	0	0	0	1	0	NA	NA	NA	FALSE	0	g	4
8rb	1	F	60	170	4	4	4	4	3	3	22	80.3332	0.101531	2016	NA	0	0	0	0	1	0	NA	NA	NA	FALSE	0	m	1
10as	1	F	50	158	4	4	3	4	3	3	21	77.8061	1.74416	2016	NA	0	0	0	0	1	0	NA	NA	NA	FALSE	0	m	2
7rp	1	F	63	164	2	1	4	4	2	3	16	79.5255	3.05562	2016	NA	0	0	0	0	1	0	0	0	0	FALSE	0	g	3
7rp	1	F	51	160	3	2	2	2	3	2	14	90.9261	1.62929	2016	1	0	0	0	0	1	0	1	0	1	TRUE	0	g	2
5xl	1	F	67	158	3	3	2	2	4	3	17	73.8963	15.9484	2016	NA	0	0	0	0	1	0	1	NA	0	FALSE	0	p	4
10av	0	F	71	159	4	4	4	3	2	3	20	80.3551	2.78183	2016	NA	0	0	0	0	1	0	NA	NA	NA	FALSE	0	g	3
5xl	1	M	86	170	4	3	2	2	2	1	14	91.2656	8.71762	2016	0	0	0	0	0	1	0	1	1	1	TRUE	0	p	4
4Rm	1	M	70	165	3	4	4	3	3	3	20	98.5322	0.391749	2016	NA	0	0	0	0	1	0	NA	NA	NA	FALSE	0	g	1
8rb	1	F	60	165	3	4	4	4	4	3	22	88.807	1.30074	2016	NA	0	0	0	0	1	0	NA	NA	NA	FALSE	0	m	2
10as	0	M	121	175	3	3	3	3	4	2	18	82.8055	16.8629	2016	NA	0	0	0	0	0	0	0	NA	0	FALSE	0	g	4
6ub	1	F	55	149	2	4	2	2	3	3	16	87.1752	2.38221	2016	NA	0	0	0	0	1	0	0	0	0	FALSE	0	g	3
10lp	0	M	49	152	4	3	2	3	3	3	18	80.2264	2.374	2016	NA	0	0	0	0	1	0	1	0	1	FALSE	0	p	3
4Rm	1	F	67	177	4	4	4	4	4	3	23	74.4741	0.504004	2016	NA	0	0	0	0	1	0	NA	NA	NA	FALSE	0	g	1
7rp	1	F	52	155	1	2	1	1	1	1	7	89.1903	2.70243	2016	0	0	0	0	0	1	0	1	1	1	TRUE	0	g	3
10hc	0	F	66	155	3	1	3	2	2	2	13	92.7687	2.5328	2016	1	0	0	0	0	1	0	1	0	1	TRUE	0	g	3
8rb	1	F	60	175	3	4	4	4	4	3	22	89.0726	3.60606	2016	NA	0	0	0	0	1	0	NA	NA	NA	FALSE	0	m	3
10hc	0	M	52	173	3	4	4	4	3	3	21	89.7023	0.18093	2016	NA	0	0	0	0	1	0	NA	NA	NA	FALSE	0	g	1
10as	0	F	52	171	4	3	3	3	3	3	19	96.1583	5.74699	2016	NA	0	0	0	0	0	0	NA	NA	NA	FALSE	0	g	4
10av	0	F	74	159	3	4	4	4	4	3	22	96.4321	10.3304	2016	NA	0	0	0	0	1	0	NA	NA	NA	FALSE	0	g	4
7rp	1	F	53	166	2	3	2	2	3	1	13	91.4792	10.6178	2016	0	0	0	0	0	1	0	1	0	1	TRUE	0	g	4
4uj	0	F	87	166	3	2	2	2	3	2	14	90.0089	1.3993	2016	1	0	0	0	0	1	0	0	0	1	TRUE	0	p	2
7rp	1	M	49	148	1	1	2	2	2	3	11	64.2917	3.20632	2016	0	0	0	0	0	1	0	1	0	1	TRUE	0	g	3
8rb	1	F	68	NA	3	3	2	2	3	1	14	85.473	0.284851	2015	1	0	0	0	0	NA	0	1	1	0	TRUE	0	m	1
8rb	1	M	67	NA	4	4	4	4	4	3	23	83.7344	6.42859	2015	NA	0	0	0	0	NA	0	NA	NA	NA	FALSE	0	m	4
5ev	1	F	57	155	3	3	3	3	3	3	18	86.5948	3.33774	2016	NA	0	0	0	0	1	0	1	0	1	FALSE	0	g	3
8rb	1	M	70	NA	3	3	4	4	4	3	21	93.3251	0.928131	2015	NA	0	0	0	0	NA	0	NA	NA	NA	FALSE	0	m	1
8rb	1	F	52	162	3	4	4	4	4	3	22	86.13	0.383413	2015	NA	0	0	0	0	NA	0	NA	NA	NA	FALSE	0	m	1
4Rm	1	F	74	155	4	4	4	4	4	3	23	87.1971	1.97141	2016	NA	0	0	0	0	0	0	NA	NA	NA	FALSE	0	g	2
8rb	1	F	48	155	4	4	4	4	4	3	23	93.0316	2.52732	2016	NA	0	0	0	0	1	0	NA	NA	NA	FALSE	0	m	3
8rb	1	F	52	158	4	4	4	4	4	3	23	90.1273	0.32318	2015	NA	0	0	0	0	NA	0	NA	NA	NA	FALSE	0	m	1
8rb	1	M	69	NA	4	4	4	4	4	3	23	94.6283	4.50935	2015	NA	0	0	0	0	NA	0	NA	NA	NA	FALSE	0	m	4
10as	1	M	74	177	2	3	2	1	3	1	12	84.4318	3.64165	2016	0	0	0	0	0	1	0	1	1	1	TRUE	0	m	3
8rb	1	M	70	172	4	4	4	4	4	3	23	74.0015	1.99863	2015	NA	0	0	0	0	NA	0	NA	NA	NA	FALSE	0	m	2
10as	0	F	71	167	3	3	2	3	3	2	16	84.0595	2.87492	2016	NA	0	0	0	0	1	0	0	0	1	FALSE	0	g	3
8rb	1	F	36	140	4	4	4	4	4	3	23	78.9487	5.53605	2015	NA	0	0	0	0	NA	0	NA	NA	NA	FALSE	0	m	4
8rb	1	F	60	NA	3	4	4	4	4	3	22	92.5284	3.14864	2015	NA	0	0	0	0	NA	0	NA	NA	NA	FALSE	0	m	3
8rb	1	F	87	NA	3	4	4	3	4	3	21	79.9617	1.6264	2015	NA	0	0	0	0	NA	0	NA	NA	NA	FALSE	0	m	2
10lp	0	F	52	161	4	4	3	4	3	3	21	81.0012	1.17205	2016	NA	0	0	0	0	1	0	NA	NA	NA	FALSE	0	p	2
8rb	1	F	55	NA	4	4	4	4	4	3	23	92.5695	0.536733	2015	NA	0	0	0	0	NA	0	NA	NA	NA	FALSE	0	m	1
4Rm	1	F	55	162	3	2	3	4	1	2	15	87.8131	2.14949	2016	NA	0	0	0	0	1	0	0	1	0	FALSE	0	g	2
8rb	1	F	59	152	3	4	4	4	4	3	22	91.7585	3.57046	2016	NA	0	0	0	0	1	0	NA	NA	NA	FALSE	0	m	3
8rb	1	M	55	NA	4	4	4	4	4	3	23	86.9103	3.66872	2015	NA	0	0	0	0	NA	0	NA	NA	NA	FALSE	0	m	3
8rb	1	F	55	NA	2	4	2	2	4	1	15	65.6427	0.848734	2015	NA	0	1	1	0	NA	0	1	NA	1	FALSE	0	m	1
4Rm	1	M	73	170	2	1	1	2	3	2	11	94.0063	1.33085	2016	0	0	0	0	0	1	0	0	1	1	TRUE	0	g	2
8rb	1	F	44	NA	4	3	4	3	3	3	20	96.7337	2.01506	2015	NA	0	0	0	0	NA	0	NA	NA	NA	FALSE	0	m	2
5xl	1	F	59	160	4	4	4	4	4	2	22	89.9076	1.74416	2016	NA	0	0	0	0	1	0	NA	NA	NA	FALSE	0	p	2
8rb	1	F	73	NA	4	4	3	2	4	3	20	94.527	0.865161	2015	NA	0	0	0	0	NA	0	NA	NA	NA	FALSE	0	m	1
8rb	1	F	68	161	4	2	4	4	2	3	19	88.2793	1.22667	2015	NA	0	0	0	0	NA	0	NA	NA	NA	FALSE	0	m	2
8rb	1	F	56	NA	4	4	4	3	3	3	21	83.5866	0.172599	2015	NA	0	0	0	0	NA	0	NA	NA	NA	FALSE	0	m	1
8rb	1	F	74	158	4	4	4	4	4	3	23	81.6071	2.16849	2015	NA	0	0	0	0	NA	0	NA	NA	NA	FALSE	0	m	2
8rb	1	F	32	NA	2	3	2	2	3	1	13	98.2096	3.99179	2015	1	0	1	0	0	NA	0	1	0	0	TRUE	0	m	3
10hc	0	F	70	156	4	3	3	3	3	2	18	91.8652	0.632686	2016	NA	0	0	0	0	1	0	1	0	0	FALSE	0	g	1
8rb	1	F	82	NA	3	2	2	2	4	2	15	93.1335	3.35672	2015	NA	0	0	0	0	NA	0	1	NA	0	FALSE	0	m	3
7rp	1	F	56	155	4	3	1	2	2	2	14	92.9385	2.80373	2016	1	0	0	0	0	1	0	0	0	0	TRUE	0	g	3
8rb	1	F	33	150	1	4	2	3	3	2	15	101.867	2.86379	2015	NA	0	0	0	0	NA	0	1	0	0	FALSE	0	m	3
8rb	1	F	42	165	2	3	3	2	3	2	15	104.416	2.86105	2015	NA	0	1	0	0	NA	0	1	0	1	FALSE	0	m	3
4Rm	1	M	59	170	3	4	2	2	1	2	14	87.7036	2.3384	2016	0	0	0	0	0	1	0	1	1	0	TRUE	0	g	3
8rb	1	F	72	160	3	3	2	2	4	1	15	93.7029	7.52099	2015	NA	0	0	0	0	NA	0	1	NA	0	FALSE	0	m	4
7rp	1	F	74	158	4	4	4	3	4	3	22	95.712	2.93242	2016	NA	0	0	0	0	0	0	NA	NA	NA	FALSE	0	g	3
8rb	1	F	56	165	3	4	4	3	4	3	21	87.7892	0.284851	2015	NA	0	0	0	0	NA	0	NA	NA	NA	FALSE	0	m	1
8rb	1	F	79	NA	3	3	3	3	3	2	17	97.4183	4.76934	2015	NA	0	0	0	0	NA	0	1	0	0	FALSE	0	m	4
10hc	0	F	54	163	4	4	2	3	3	2	18	102.1	7.84697	2016	NA	0	0	0	0	1	1	1	0	0	FALSE	0	g	4
8rb	1	F	70	NA	3	3	2	2	4	2	16	87.5264	3.83299	2015	NA	0	0	0	0	NA	0	1	NA	0	FALSE	0	m	3
10as	0	M	79	173	2	2	2	2	3	2	13	90.5675	5.78532	2016	1	0	0	0	0	1	1	1	0	1	TRUE	0	g	4
8rb	1	F	86	160	4	3	4	4	4	3	22	75.123	3.59237	2016	NA	0	0	0	0	1	0	NA	NA	NA	FALSE	0	m	3
8rb	1	F	66	NA	2	4	3	3	4	2	18	86.1629	3.6305	2015	NA	0	0	0	0	NA	0	1	NA	0	FALSE	0	m	3
8rb	1	F	46	160	2	2	2	2	3	1	12	97.076	2.90212	2015	0	0	0	0	0	NA	0	1	1	0	TRUE	0	m	3
8rb	1	F	58	NA	4	4	3	3	4	3	21	91.2307	2.05339	2015	NA	0	0	0	0	NA	0	NA	NA	NA	FALSE	0	m	2
5ev	1	F	62	160	3	3	3	3	3	3	18	95.2986	6.16053	2016	NA	0	0	0	0	1	0	0	0	0	FALSE	0	g	4
8rb	1	F	60	NA	2	2	2	2	3	1	12	88.7337	1.265	2015	0	0	0	0	0	NA	0	0	0	0	TRUE	0	m	2
10av	0	M	76	187	3	3	4	3	3	3	19	82.2278	2.78183	2016	NA	0	0	0	0	0	0	NA	NA	NA	FALSE	0	g	3
8rb	1	F	63	NA	3	3	3	3	3	2	17	100.257	9.00753	2015	NA	0	0	0	0	NA	0	1	0	0	FALSE	0	m	4
8rb	1	F	63	NA	4	4	2	3	4	2	19	92.909	4.65708	2015	NA	0	0	0	0	NA	0	NA	NA	NA	FALSE	0	m	4
8rb	1	F	53	149	2	4	2	2	3	2	15	97.8535	7.34851	2015	NA	0	0	0	0	NA	0	1	0	0	FALSE	0	m	4
8rb	1	F	62	152	4	4	4	4	4	3	23	94.1793	0.249258	2015	NA	0	0	0	0	NA	0	NA	NA	NA	FALSE	0	m	1
5xl	1	M	68	170	4	3	2	1	4	1	15	93.4012	2.38495	2016	NA	0	0	0	0	1	0	1	NA	1	FALSE	0	p	3
8rb	1	F	51	154	4	4	4	4	4	3	23	94.8167	1.77154	2016	NA	0	0	0	0	1	0	NA	NA	NA	FALSE	0	m	2
8rb	1	F	60	168	4	4	4	4	4	3	23	87.4442	1.3663	2015	NA	0	0	0	0	NA	0	NA	NA	NA	FALSE	0	m	2
8rb	1	F	75	165	4	4	4	4	4	3	23	91.9973	5.73854	2015	NA	0	0	0	0	NA	0	NA	NA	NA	FALSE	0	m	4
8rb	1	F	51	NA	3	4	2	3	3	2	17	91.8549	3.94798	2015	NA	0	0	0	0	NA	0	1	0	0	FALSE	0	m	3
10av	0	F	43	165	3	4	4	4	1	3	19	85.182	2.95158	2016	NA	0	0	0	0	1	0	NA	NA	NA	FALSE	0	g	3
8rb	1	F	54	NA	2	4	4	3	3	2	18	90.3655	0.506616	2015	NA	0	0	0	0	NA	0	1	0	0	FALSE	0	m	1
10as	0	M	86	185	4	4	4	4	4	3	23	85.0807	1.53893	2016	NA	0	0	0	0	1	0	NA	NA	NA	FALSE	0	g	2
8rb	1	F	53	160	3	4	4	4	4	3	22	96.0876	4.252	2015	NA	0	0	0	0	NA	0	NA	NA	NA	FALSE	0	m	3
6ma	0	F	39	150	4	4	3	4	2	3	20	79.4023	10.5877	2016	NA	0	0	0	0	0	0	NA	NA	NA	FALSE	0	p	4
8rb	1	M	63	170	4	4	4	4	4	3	23	90.3409	0.616131	2015	NA	0	0	0	0	NA	0	NA	NA	NA	FALSE	0	m	1
8rb	1	F	52	154	4	4	4	4	4	3	23	93.7988	0.755647	2015	NA	0	0	0	0	NA	0	NA	NA	NA	FALSE	0	m	1
10hc	0	F	60	160	4	4	4	3	3	2	20	93.1	5.69223	2016	NA	0	0	0	0	0	0	NA	NA	NA	FALSE	0	g	4
8rb	1	F	86	160	4	4	4	4	4	3	23	74.1055	2.57643	2015	NA	0	0	0	0	NA	0	NA	NA	NA	FALSE	0	m	3
7rp	1	M	51	165	2	1	2	2	2	3	12	87.605	1.05695	2016	0	0	0	0	0	1	0	0	0	0	TRUE	0	g	2
8rb	1	F	64	152	4	4	4	4	4	3	23	90.8255	2.55453	2015	NA	0	0	0	0	NA	0	NA	NA	NA	FALSE	0	m	3
8rb	1	F	49	150	4	4	4	4	4	3	23	92.0137	1.51141	2015	NA	0	0	0	0	NA	0	NA	NA	NA	FALSE	0	m	2
8rb	1	F	54	175	4	4	4	4	4	3	23	88.0548	2.59012	2015	NA	0	0	0	0	NA	0	NA	NA	NA	FALSE	0	m	3
8rb	1	M	62	170	4	4	4	4	4	3	23	91.3587	1.63202	2016	NA	0	0	0	0	0	0	NA	NA	NA	FALSE	0	m	2
8rb	1	F	69	151	4	4	4	4	4	3	23	90.4531	1.24584	2015	NA	0	0	0	0	NA	0	NA	NA	NA	FALSE	0	m	2
4uj	0	M	64	166	3	4	4	3	3	3	20	84.5139	0.580665	2016	NA	0	0	0	0	1	0	NA	NA	NA	FALSE	0	p	1
8rb	1	M	105	195	3	4	4	3	4	3	21	85.306	4.62708	2015	NA	0	0	0	0	NA	0	NA	NA	NA	FALSE	0	m	4
10lp	0	F	59	146	3	4	4	4	4	3	22	96.6621	4.87086	2016	NA	0	0	0	0	1	0	NA	NA	NA	FALSE	0	p	4
8rb	1	F	63	146	3	3	4	4	4	3	21	88.9966	0.564111	2015	NA	0	0	0	0	NA	0	NA	NA	NA	FALSE	0	m	1
7rp	1	F	80	155	4	1	2	2	4	1	14	69.9236	9.92778	2016	1	0	0	0	0	1	0	1	NA	1	TRUE	0	g	4
8rb	1	F	42	NA	4	4	4	4	3	3	22	87.1951	2.20682	2015	NA	0	0	0	0	NA	0	NA	NA	NA	FALSE	0	m	3
6ub	1	F	52	148	3	3	4	3	3	3	19	95.6052	2.07819	2016	NA	0	0	0	0	1	0	NA	NA	NA	FALSE	0	g	2
8rb	1	F	72	NA	4	4	4	4	4	3	23	86.7488	3.26089	2015	NA	0	0	0	0	NA	0	NA	NA	NA	FALSE	0	m	3
10as	0	F	56	165	4	4	4	4	3	3	22	93.3355	3.81402	2016	NA	0	0	0	0	0	0	NA	NA	NA	FALSE	0	g	3
8rb	1	F	54	NA	4	4	4	4	4	3	23	95.8713	2.0397	2015	NA	0	0	0	0	NA	0	NA	NA	NA	FALSE	0	m	2
10av	0	F	85	166	3	4	4	3	3	3	20	86.3511	0.367108	2016	NA	0	0	0	0	0	0	NA	NA	NA	FALSE	0	g	1
8rb	1	F	41	NA	4	4	4	4	3	3	22	85.2895	7.21435	2015	NA	0	0	0	0	NA	0	NA	NA	NA	FALSE	0	m	4
8rb	1	F	55	NA	3	4	4	3	3	2	19	88.46	2.13564	2015	NA	0	0	0	0	NA	0	NA	NA	NA	FALSE	0	m	2
7rp	1	F	81	162	3	3	4	3	2	3	18	74.4933	8.78333	2016	NA	0	0	0	0	0	0	1	0	0	FALSE	0	g	4
8rb	1	F	63	NA	3	4	4	4	4	3	22	90.6585	1.34987	2015	NA	0	0	0	0	NA	0	NA	NA	NA	FALSE	0	m	2
4Rm	1	F	67	158	3	3	4	4	4	3	21	84.7658	0.586141	2016	NA	0	0	0	0	1	0	NA	NA	NA	FALSE	0	g	1
8rb	1	F	50	NA	4	4	4	4	4	3	23	86.4339	0.254734	2015	NA	0	0	0	0	NA	0	NA	NA	NA	FALSE	0	m	1
8rb	1	M	53	NA	4	4	4	4	3	2	21	91.2909	0.804928	2015	NA	0	0	0	0	NA	0	NA	NA	NA	FALSE	0	m	1
8rb	1	F	53	NA	3	3	4	4	4	2	20	97.3033	6.40942	2015	NA	0	0	0	0	NA	0	NA	NA	NA	FALSE	0	m	4
5ev	1	F	45	163	4	3	4	4	2	3	20	84.7056	2.59029	2016	NA	0	0	0	0	1	0	NA	NA	NA	FALSE	0	g	3
8rb	1	F	60	NA	2	3	2	2	3	2	14	96.1068	12.5751	2015	1	0	0	0	0	NA	0	1	0	0	TRUE	0	m	4
8rb	1	F	78	160	3	4	2	2	3	1	15	91.3566	6.38478	2015	NA	0	0	0	0	NA	0	1	0	0	FALSE	0	m	4
8rb	1	F	60	NA	4	4	3	3	4	2	20	93.9986	0.0273785	2015	NA	0	0	0	0	NA	0	NA	NA	NA	FALSE	0	m	1
8rb	1	F	75	165	3	4	4	4	4	3	22	93.0152	6.75454	2016	NA	0	0	0	0	1	0	NA	NA	NA	FALSE	0	m	4
8rb	1	F	70	NA	3	3	2	3	3	1	15	92.3395	2.91855	2015	NA	0	0	0	0	NA	0	1	0	1	FALSE	0	m	3
10as	1	F	82	164	4	4	2	2	4	2	18	80.8862	3.85783	2016	NA	0	0	0	0	1	0	1	NA	1	FALSE	0	m	3
8rb	1	F	52	NA	3	4	3	3	4	2	19	94.6064	1.80698	2015	NA	0	0	0	0	NA	0	NA	NA	NA	FALSE	0	m	2
8rb	1	M	74	197	4	4	2	3	4	2	19	91.8576	1.28417	2015	NA	0	0	0	0	NA	0	NA	NA	NA	FALSE	0	m	2
5xl	1	F	97	170	2	3	1	1	4	1	12	48.8034	0.295923	2016	NA	0	0	0	0	1	0	1	NA	1	TRUE	0	p	1
8rb	1	M	86	NA	4	4	2	2	3	2	17	89.5277	1.13085	2015	NA	0	0	0	0	NA	0	1	0	0	FALSE	0	m	2
10as	0	F	61	170	3	4	4	3	3	3	20	81.8363	5.36653	2016	NA	0	0	0	0	1	0	NA	NA	NA	FALSE	0	g	4
8rb	1	F	35	150	1	4	2	3	2	3	15	102.885	3.87973	2016	NA	0	0	0	0	1	0	1	0	0	FALSE	0	m	3
8rb	1	F	79	NA	4	3	2	2	3	1	15	90.1492	6.98426	2015	NA	0	0	0	0	NA	0	1	0	0	FALSE	0	m	4
8rb	1	F	50	NA	4	4	3	2	4	2	19	96.4435	5.77139	2015	NA	0	0	0	0	NA	0	NA	NA	NA	FALSE	0	m	4
10lp	0	F	89	156	4	4	4	4	4	3	23	66.8654	5.36927	2016	NA	0	0	0	0	0	0	NA	NA	NA	FALSE	0	p	4
8rb	1	F	44	NA	3	4	2	3	4	3	19	92.794	7.78097	2015	NA	0	0	0	0	NA	0	NA	NA	NA	FALSE	0	m	4
10hc	0	F	65	162	2	1	2	2	2	1	10	87.7803	0.19462	2016	0	0	0	0	0	1	0	0	0	1	TRUE	0	g	1
8rb	1	F	56	NA	4	2	2	2	3	2	15	93.1472	2.02053	2015	NA	0	0	0	0	NA	0	1	0	0	FALSE	0	m	2
8rb	1	F	71	NA	3	3	2	3	4	1	16	89.0021	10.5764	2015	NA	0	0	0	0	NA	0	1	NA	0	FALSE	0	m	4
8rb	1	M	71	170	2	4	4	3	4	2	19	86.9295	2.47513	2015	NA	0	1	0	0	NA	0	NA	NA	NA	FALSE	0	m	3
5xl	1	F	53	165	3	3	2	2	4	3	17	80.1114	14.8232	2016	NA	0	0	0	0	1	0	1	NA	0	FALSE	0	p	4
8rb	1	F	61	NA	3	4	2	2	4	2	17	85.8782	2.61476	2015	NA	0	0	0	0	NA	0	1	NA	0	FALSE	0	m	3
10hc	0	F	45	158	3	4	2	3	3	3	18	92.7441	1.3199	2016	NA	0	0	0	0	1	0	1	0	0	FALSE	0	g	2
8rb	1	F	44	NA	2	4	2	3	3	2	16	102.278	4.78029	2015	NA	0	0	0	0	NA	0	1	0	0	FALSE	0	m	4
6ub	1	M	64	169	4	4	4	4	3	3	22	95.0637	2.71047	2015	NA	0	0	0	0	NA	0	NA	NA	NA	FALSE	0	g	3
7rp	1	F	47	152	1	3	3	2	4	3	16	66.9941	26.2267	2016	NA	0	0	0	0	0	0	1	NA	0	FALSE	0	g	4
6ub	1	F	84	155	4	4	4	4	3	3	22	83.7645	2.72416	2015	NA	0	0	0	0	NA	0	NA	NA	NA	FALSE	0	g	3
10as	0	M	83	175	3	4	1	3	3	2	16	78.1182	0.829701	2016	NA	0	0	0	0	1	0	1	0	0	FALSE	0	g	1
6ub	1	F	57	148	4	4	4	4	3	3	22	89.7687	1.76591	2015	NA	0	0	0	0	NA	0	NA	NA	NA	FALSE	0	g	2
5ev	1	F	42	160	4	4	4	4	2	3	21	76.1443	0.783157	2016	NA	0	0	0	0	1	0	NA	NA	NA	FALSE	0	g	1
6ub	1	M	44	146	3	3	2	2	2	1	13	100.057	1.40189	2015	0	0	0	0	0	NA	1	1	0	1	TRUE	1	g	2
10av	0	M	70	177	4	4	4	4	4	3	23	95.5614	7.73197	2016	NA	0	0	0	0	1	0	NA	NA	NA	FALSE	0	g	4
6ub	1	F	62	152	3	4	2	2	3	3	17	89.7796	0.43817	2015	NA	0	0	0	0	NA	0	0	0	0	FALSE	0	g	1
10av	0	F	65	157	4	4	4	3	3	3	21	89.1903	2.36305	2016	NA	0	0	0	0	0	0	NA	NA	NA	FALSE	0	g	3
6ub	1	F	44	155	2	3	2	2	2	3	14	92.7173	0.506616	2015	0	0	0	0	0	NA	0	0	0	0	TRUE	0	g	1
6ub	1	M	81	161	3	4	3	2	3	3	18	85.5743	2.11373	2015	NA	0	0	0	0	NA	0	0	0	0	FALSE	0	g	2
6ub	1	F	68	156	4	4	4	4	4	3	23	88.334	2.36288	2015	NA	0	0	0	0	NA	0	NA	NA	NA	FALSE	0	g	3
10on	0	M	58	180	2	3	1	2	4	2	14	73.9319	5.3857	2016	1	0	0	0	0	1	0	1	NA	1	TRUE	0	m	4
6ub	1	M	82	NA	2	3	3	2	3	3	16	80.5558	0.164385	2015	NA	0	0	0	0	NA	0	1	0	0	FALSE	0	g	1
6ub	1	F	82	164	3	3	3	2	2	2	15	79.4059	0.312229	2015	NA	0	1	0	0	NA	0	1	0	1	FALSE	0	g	1
7rp	1	F	64	160	2	3	2	2	2	1	12	92.703	0.788632	2016	0	0	0	0	0	1	0	0	0	1	TRUE	0	g	1
6ub	1	F	53	NA	2	3	2	2	3	2	14	74.7845	2.72416	2015	1	0	1	0	0	NA	0	1	0	1	TRUE	0	g	3
10as	0	F	44	158	3	3	2	2	3	2	15	93.549	5.53628	2016	NA	0	0	0	0	1	0	0	0	1	FALSE	0	g	4
8rb	1	F	55	168	4	4	3	4	3	3	21	88.462	2.38221	2016	NA	0	0	0	0	1	0	NA	NA	NA	FALSE	0	m	3
6ub	1	F	52	NA	2	3	2	2	3	1	13	92.961	2.27253	2015	1	0	0	0	0	NA	1	1	0	1	TRUE	1	g	3
6ub	1	F	63	148	3	3	4	4	4	2	20	86.0233	2.32729	2015	NA	0	0	0	0	NA	0	NA	NA	NA	FALSE	0	g	3
6ub	1	F	52	161	2	4	3	3	3	3	18	83.7153	2.76797	2015	NA	0	0	0	0	NA	0	1	0	1	FALSE	0	g	3
9ra	1	F	62	160	4	3	2	2	4	2	17	83.6077	2.22341	2016	NA	0	0	0	0	1	0	0	NA	0	FALSE	0	p	3
6ub	1	F	60	148	3	4	3	3	3	3	19	88.6434	2.68583	2015	NA	0	0	0	0	NA	0	NA	NA	NA	FALSE	0	g	3
6ub	1	M	57	158	3	4	4	4	4	3	22	78.1793	2.72416	2015	NA	0	0	0	0	NA	0	NA	NA	NA	FALSE	0	g	3
6ub	1	F	86	147	3	3	4	3	3	3	19	87.7536	2.76797	2015	NA	0	0	0	0	NA	0	NA	NA	NA	FALSE	0	g	3
10hc	0	F	77	168	4	4	3	3	3	2	19	87.6105	3.73736	2016	NA	0	0	0	0	1	0	NA	NA	NA	FALSE	0	g	3
6ub	1	F	69	160	2	3	2	2	3	3	15	86.2478	2.22599	2015	NA	0	0	0	0	NA	0	1	0	1	FALSE	0	g	3
4Rm	1	F	53	159	4	4	4	4	3	3	22	97.174	1.17479	2016	NA	0	0	0	0	0	0	NA	NA	NA	FALSE	0	g	2
6ub	1	M	72	174	3	3	2	2	2	3	15	82.5079	2.69131	2015	NA	0	1	0	0	NA	0	0	0	1	FALSE	0	g	3
10hc	0	F	54	172	4	4	2	3	3	3	19	98.2775	1.48418	2016	NA	0	0	0	0	1	0	NA	NA	NA	FALSE	0	g	2
6ub	1	F	82	156	4	4	4	3	3	3	21	87.447	1.78508	2015	NA	0	0	0	0	NA	0	NA	NA	NA	FALSE	0	g	2
10hc	1	F	79	168	2	3	2	2	4	2	15	84.9	9.40769	2016	NA	0	0	0	0	1	0	0	NA	0	FALSE	0	g	4
6ub	1	F	66	152	4	3	4	3	3	3	20	95.3648	0.884326	2015	NA	0	0	0	0	NA	0	NA	NA	NA	FALSE	0	g	1
6ub	1	M	84	168	3	3	3	3	3	3	18	96.5585	2.28896	2015	NA	0	0	0	0	NA	0	0	0	0	FALSE	0	g	3
6ub	1	F	58	167	4	4	3	3	3	3	20	88.0493	2.70773	2015	NA	0	0	0	0	NA	0	NA	NA	NA	FALSE	0	g	3
6ub	1	F	76	160	4	4	4	3	3	3	21	84.8214	1.78234	2015	NA	0	0	0	0	NA	0	NA	NA	NA	FALSE	0	g	2
10as	1	F	68	158	4	4	4	4	4	3	23	82.5618	0.383536	2016	NA	0	0	0	0	0	0	NA	NA	NA	FALSE	0	m	1
6ub	1	F	40	155	2	3	2	1	3	1	12	87.7317	2.71047	2015	0	0	0	0	0	NA	1	1	0	1	TRUE	1	g	3
10av	0	M	75	161	3	3	3	2	2	2	15	90.6715	0.670902	2016	NA	0	0	0	0	1	0	1	0	1	FALSE	0	g	1
6ub	1	F	62	155	1	3	1	1	1	2	9	91.0466	14.073	2016	0	0	0	0	0	1	1	1	0	1	TRUE	0	g	4
6ub	1	F	67	162	4	4	4	4	3	3	22	87.9617	0.501141	2015	NA	0	0	0	0	NA	0	NA	NA	NA	FALSE	0	g	1
6ub	1	F	45	158	4	4	4	4	3	3	22	88.1889	2.70226	2015	NA	0	0	0	0	NA	0	NA	NA	NA	FALSE	0	g	3
5ev	1	F	49	155	4	4	4	4	3	3	22	96.4649	7.08868	2016	NA	0	0	0	0	1	0	NA	NA	NA	FALSE	0	g	4
6ub	1	M	83	165	2	3	2	3	3	3	16	89.0157	14.278	2015	NA	0	0	0	0	NA	0	0	0	0	FALSE	0	g	4
10as	0	F	53	159	4	4	4	4	4	3	23	96.9222	4.80789	2016	NA	0	0	0	0	1	0	NA	NA	NA	FALSE	0	g	4
6ub	1	M	72	NA	2	4	4	3	3	3	19	65.1882	3.50456	2015	NA	0	0	0	0	NA	0	NA	NA	NA	FALSE	0	g	3
10av	0	F	42	162	2	3	2	1	1	3	12	81.6884	2.76814	2016	0	0	0	0	0	0	0	0	0	1	TRUE	0	g	3
6ub	1	M	136	193	3	4	2	3	2	1	15	74.2315	2.49156	2015	NA	0	0	0	0	NA	1	1	0	1	FALSE	1	g	3
6ub	1	F	63	151	2	3	4	3	3	3	18	86.6804	3.8412	2015	NA	0	0	0	0	NA	0	0	0	0	FALSE	0	g	3
6ub	1	M	60	163	3	4	3	3	3	3	19	87.3977	1.20751	2015	NA	0	0	0	0	NA	0	NA	NA	NA	FALSE	0	g	2
8rb	1	F	56	165	3	4	4	4	4	3	22	97.1056	5.26797	2016	NA	0	0	0	0	1	0	NA	NA	NA	FALSE	0	m	4
6ub	1	M	76	180	2	3	2	3	3	3	16	90.3655	0.0822496	2015	NA	0	0	0	0	NA	0	0	0	0	FALSE	0	g	1
6ub	1	F	43	150	4	4	4	3	3	1	19	87.3812	1.56069	2015	NA	0	0	0	0	NA	0	NA	NA	NA	FALSE	0	g	2
7il	0	F	62	145	4	4	3	3	2	3	19	80.7712	0.68733	2016	NA	0	0	0	0	1	0	NA	NA	NA	FALSE	0	g	1
6ub	1	F	70	155	3	3	3	3	3	3	18	86.5982	2.705	2015	NA	0	0	0	0	NA	0	0	0	0	FALSE	0	g	3
7il	0	F	63	155	4	3	3	3	3	3	19	89.0561	2.40411	2016	NA	0	0	0	0	1	0	NA	NA	NA	FALSE	0	g	3
6ma	0	F	58	155	4	4	4	4	3	3	22	87.4846	7.60888	2016	NA	0	0	0	0	1	0	NA	NA	NA	FALSE	0	p	4
6ub	1	F	72	161	3	4	4	4	3	3	21	80.6626	2.705	2015	NA	0	0	0	0	NA	0	NA	NA	NA	FALSE	0	g	3
6ub	1	F	71	NA	3	4	4	3	3	3	20	83.6413	0.123317	2015	NA	0	0	0	0	NA	0	NA	NA	NA	FALSE	0	g	1
6ub	1	M	60	165	3	4	3	3	3	3	19	86.8118	1.34987	2015	NA	0	0	0	0	NA	0	NA	NA	NA	FALSE	0	g	2
7rp	1	M	83	165	3	4	2	2	4	1	16	94.9974	0.449246	2016	NA	0	0	0	0	1	0	1	NA	0	FALSE	0	g	1
6ub	1	F	100	157	3	3	3	3	3	3	18	89.859	2.70226	2015	NA	0	0	0	0	NA	0	0	0	0	FALSE	0	g	3
4Rm	1	F	72	164	3	4	3	3	3	2	18	93.2123	3.74284	2016	NA	0	0	0	0	1	0	0	0	0	FALSE	0	g	3
6ub	1	F	53	155	3	3	2	2	3	1	14	89.3169	2.70773	2015	1	0	0	0	0	NA	1	0	1	1	TRUE	1	g	3
10as	0	M	91	172	3	3	2	2	3	2	15	86.6221	3.93449	2016	NA	0	0	0	0	1	0	0	0	1	FALSE	0	g	3
6ub	1	F	74	166	1	3	4	4	4	3	19	81.8289	1.68925	2015	NA	0	0	0	0	NA	0	NA	NA	NA	FALSE	0	g	2
6ub	1	F	65	NA	4	4	4	4	4	3	23	79.1732	0.12058	2015	NA	0	0	0	0	NA	0	NA	NA	NA	FALSE	0	g	1
10hc	0	F	60	160	2	3	2	2	3	2	14	94.469	3.77296	2016	1	0	0	0	0	1	0	1	0	0	TRUE	0	g	3
6ub	1	F	66	157	3	3	4	4	4	3	21	81.0924	0.460073	2015	NA	0	0	0	0	NA	0	NA	NA	NA	FALSE	0	g	1
10as	1	F	87	160	3	4	2	2	4	1	16	57.1732	1.99879	2016	NA	0	0	0	0	1	0	1	NA	1	FALSE	0	m	2
6ub	1	F	56	164	1	3	2	2	3	2	13	85.8453	2.70773	2015	1	0	0	0	0	NA	0	1	0	1	TRUE	0	g	3
4Rm	1	F	77	166	3	3	2	2	3	2	15	94.9673	0.766729	2016	NA	0	0	0	0	1	0	1	0	0	FALSE	0	g	1
6ub	1	M	85	182	3	3	2	2	4	2	16	85.7741	2.67214	2015	NA	0	0	0	0	NA	0	1	NA	1	FALSE	0	g	3
7rp	1	F	73	162	4	3	4	3	3	2	19	91.011	5.32546	2016	NA	0	0	0	0	1	0	NA	NA	NA	FALSE	0	g	4
6ub	1	F	56	152	4	3	4	4	4	3	22	95.3758	2.15206	2015	NA	0	0	0	0	NA	0	NA	NA	NA	FALSE	0	g	2
10lp	0	M	66	169	4	3	3	4	4	3	21	101.694	1.02135	2016	NA	0	0	0	0	1	0	NA	NA	NA	FALSE	0	p	2
8rb	1	F	60	170	2	4	2	4	4	3	19	91.3834	1.52251	2016	NA	0	0	0	0	1	0	NA	NA	NA	FALSE	0	m	2
6ub	1	M	77	170	3	4	4	3	3	3	20	85.5688	3.57301	2015	NA	0	0	0	0	NA	0	NA	NA	NA	FALSE	0	g	3
6ub	1	M	77	177	4	4	4	3	3	3	21	87.4442	0.495665	2015	NA	0	0	0	0	NA	0	NA	NA	NA	FALSE	0	g	1
7rp	1	F	60	155	2	1	2	2	3	2	12	80.4892	4.15911	2016	0	0	0	0	0	1	0	1	0	1	TRUE	0	g	3
6ub	1	M	51	173	3	4	4	3	3	3	20	85.755	0.468287	2015	NA	0	0	0	0	NA	0	NA	NA	NA	FALSE	0	g	1
6ub	1	F	44	160	2	3	1	2	2	1	11	85.7331	3.04997	2015	0	0	0	0	0	NA	1	1	0	1	TRUE	0	g	3
5ev	1	M	47	168	3	3	3	3	1	2	15	87.8925	1.43763	2016	NA	0	0	0	0	1	0	0	1	0	FALSE	0	g	2
6ub	1	F	80	170	2	4	2	2	3	3	16	90.5873	1.4238	2015	NA	0	0	0	0	NA	0	1	0	0	FALSE	0	g	2
6ub	1	F	62	154	4	4	4	4	3	3	22	86.8474	1.859	2015	NA	0	0	0	0	NA	0	NA	NA	NA	FALSE	0	g	2
6ub	1	F	47	147	4	4	3	2	2	3	18	86.2149	2.95962	2015	NA	0	0	0	0	NA	0	0	0	0	FALSE	0	g	3
6ub	1	F	98	173	3	4	2	2	3	3	17	89.1526	3.18697	2015	NA	0	0	0	0	NA	0	0	0	0	FALSE	0	g	3
10hc	0	F	59	160	4	3	2	3	2	2	16	89.475	4.84622	2016	NA	0	0	0	0	1	0	1	0	1	FALSE	0	g	4
6ub	1	F	49	158	2	4	3	2	3	3	17	83.5127	5.85352	2015	NA	0	0	0	0	NA	0	0	0	0	FALSE	0	g	4
6ub	1	F	79	166	2	3	2	2	3	3	15	85.076	2.49977	2015	NA	0	0	0	0	NA	0	1	0	1	FALSE	0	g	3
10as	0	F	83	170	4	4	4	4	4	3	23	94.9454	2.57386	2016	NA	0	0	0	0	1	0	NA	NA	NA	FALSE	0	g	3
6ub	1	M	108	186	2	3	2	2	3	3	15	77.9247	5.36356	2015	NA	0	0	0	0	NA	0	1	0	0	FALSE	0	g	4
6ub	1	F	50	146	4	4	4	3	3	3	21	89.7248	1.77139	2015	NA	0	0	0	0	NA	0	NA	NA	NA	FALSE	0	g	2
6ub	1	F	36	153	2	4	4	3	1	1	15	98.4149	7.41695	2015	NA	0	0	0	0	NA	1	1	0	0	FALSE	1	g	4
6ub	1	F	62	158	3	4	4	3	2	3	19	82.1218	4.18629	2015	NA	0	0	0	0	NA	0	NA	NA	NA	FALSE	0	g	3
16ep	0	F	73	175	4	4	4	4	3	3	22	87.7228	3.64713	2016	NA	0	0	0	0	1	0	NA	NA	NA	FALSE	0	m	3
6ub	1	F	68	156	3	4	3	3	3	3	19	83.4935	5.01848	2015	NA	0	0	0	0	NA	0	NA	NA	NA	FALSE	0	g	4
6ub	1	F	44	165	1	4	2	2	3	3	15	67.3157	7.09936	2015	NA	0	0	0	0	NA	0	0	1	0	FALSE	0	g	4
6ub	1	F	68	160	3	4	2	2	2	3	16	84.0903	2.0178	2015	NA	0	0	0	0	NA	0	1	0	0	FALSE	0	g	2
10hc	0	F	42	173	3	4	4	3	3	3	20	91.9775	0.750302	2016	NA	0	0	0	0	1	0	NA	NA	NA	FALSE	0	g	1
8rb	1	F	64	160	3	4	2	4	2	3	18	93.3574	3.93449	2016	NA	0	0	0	0	1	0	1	0	1	FALSE	0	m	3
6ub	1	F	84	NA	2	4	2	2	2	3	15	77.5825	1.72485	2015	NA	0	0	0	0	NA	0	1	0	0	FALSE	0	g	2
6ub	1	M	75	177	3	4	4	3	3	3	20	85.6947	1.07335	2015	NA	0	0	0	0	NA	0	NA	NA	NA	FALSE	0	g	2
6ub	1	M	53	141	2	4	4	3	3	3	19	96.4545	3.80287	2015	NA	0	0	0	0	NA	0	NA	NA	NA	FALSE	0	g	3
6ub	1	M	70	182	4	4	4	3	4	3	22	75.6961	0.150696	2015	NA	0	0	0	0	NA	0	NA	NA	NA	FALSE	0	g	1
6ub	1	M	67	165	3	4	4	2	4	3	20	90.7379	3.31565	2015	NA	0	0	0	0	NA	0	NA	NA	NA	FALSE	0	g	3
6ub	1	M	66	170	4	4	4	4	4	3	23	89.3142	2.71869	2015	NA	0	0	0	0	NA	0	NA	NA	NA	FALSE	0	g	3
7rp	1	F	95	153	4	4	4	3	4	3	22	89.0726	3.12145	2016	NA	0	0	0	0	1	0	NA	NA	NA	FALSE	0	g	3
6ub	1	F	54	166	3	3	2	2	3	2	15	88.0821	15.1459	2015	NA	0	0	0	0	NA	0	1	1	1	FALSE	0	g	4
5xl	1	F	42	158	4	3	2	2	1	1	13	94.0693	1.93855	2016	1	0	0	0	0	1	0	1	0	1	TRUE	0	p	2
6ub	1	F	47	162	2	3	2	2	2	3	14	92.3203	1.81246	2015	0	0	0	0	0	NA	0	1	0	0	TRUE	0	g	2
4uj	0	F	87	164	3	4	2	2	2	2	15	82.5153	18.3032	2016	NA	0	0	0	0	1	0	0	0	1	FALSE	0	p	4
6ub	1	F	67	158	3	4	3	3	3	3	19	92.8816	1.07883	2015	NA	0	0	0	0	NA	0	NA	NA	NA	FALSE	0	g	2
10av	0	M	100	174	3	4	4	3	3	3	20	89.0178	3.24739	2016	NA	0	0	0	0	1	0	NA	NA	NA	FALSE	0	g	3
6ub	1	F	58	152	2	3	4	3	3	3	18	93.4346	1.30333	2015	NA	0	0	0	0	NA	0	0	0	0	FALSE	0	g	2
7rp	1	F	99	183	4	4	2	2	3	1	16	80.5659	2.5328	2016	NA	0	0	0	0	1	0	1	0	0	FALSE	0	g	3
6ub	1	F	74	162	3	3	2	2	3	3	16	88.1013	0.594228	2015	NA	0	0	0	0	NA	0	1	0	0	FALSE	0	g	1
6ub	1	F	89	155	2	4	4	3	3	3	19	83.4908	3.39231	2015	NA	0	0	0	0	NA	0	NA	NA	NA	FALSE	0	g	3
10av	0	F	65	158	3	4	4	4	3	3	21	91.0603	4.88728	2016	NA	0	0	0	0	1	0	NA	NA	NA	FALSE	0	g	4
6ub	1	F	50	164	3	4	2	2	2	3	16	99.5975	1.55521	2015	NA	0	0	0	0	NA	0	1	0	0	FALSE	0	g	2
10as	1	F	73	170	4	4	4	4	4	3	23	82.247	2.26174	2016	NA	0	0	0	0	0	0	NA	NA	NA	FALSE	0	m	3
6ub	1	F	53	150	3	4	4	3	1	3	18	87.8823	0.410792	2015	NA	0	0	0	0	NA	0	0	0	0	FALSE	0	g	1
7rp	1	F	35	155	2	1	2	1	1	2	9	93.5764	5.19952	2016	1	0	0	0	0	1	0	1	1	1	TRUE	0	g	4
6ub	1	F	52	137	3	4	3	2	3	3	18	82.0507	0.640771	2015	NA	0	0	0	0	NA	0	0	0	0	FALSE	0	g	1
6ub	1	F	70	155	3	4	2	2	3	3	17	89.5168	1.32797	2015	NA	0	0	0	0	NA	1	1	0	1	FALSE	0	g	2
6ub	1	F	98	164	2	3	2	2	3	3	15	62.0917	2.66393	2015	NA	0	0	0	0	NA	0	1	0	0	FALSE	0	g	3
5xl	1	F	68	165	2	1	2	1	4	3	13	74.0606	6.4617	2016	1	0	0	0	0	1	0	1	NA	1	TRUE	0	p	4
6ub	1	M	56	167	3	4	3	3	3	3	19	86.9487	3.29649	2015	NA	0	0	0	0	NA	0	NA	NA	NA	FALSE	0	g	3
6ub	1	M	86	180	3	4	4	4	3	3	21	74.6011	3.63872	2015	NA	0	0	0	0	NA	0	NA	NA	NA	FALSE	0	g	3
6ub	1	F	60	167	3	4	4	4	3	3	21	80.063	2.3574	2015	NA	0	0	0	0	NA	0	NA	NA	NA	FALSE	0	g	3
10av	0	F	37	153	1	2	2	1	1	2	9	96.3171	7.37616	2016	0	0	0	0	0	1	0	0	0	1	TRUE	0	g	4
6ub	1	F	51	147	3	4	4	3	3	3	20	92.4052	1.65366	2015	NA	0	0	0	0	NA	0	NA	NA	NA	FALSE	0	g	2
10hc	0	F	54	164	3	2	2	2	2	2	13	89.5982	3.97008	2016	0	0	0	0	0	1	0	1	0	1	TRUE	0	g	3
6ub	1	F	67	168	1	4	1	2	3	3	14	96.9884	4.92813	2015	0	0	0	0	0	NA	0	1	0	1	TRUE	0	g	4
6ub	1	F	60	140	4	3	4	4	4	3	22	87.0226	0.602441	2015	NA	0	0	0	0	NA	0	NA	NA	NA	FALSE	0	g	1
10av	0	M	72	163	4	4	4	4	3	3	22	75.6898	3.80033	2016	NA	0	0	0	0	1	0	NA	NA	NA	FALSE	0	g	3
6ub	1	M	70	155	1	2	2	1	4	3	13	91.5099	4.98289	2015	0	0	0	0	0	NA	0	1	NA	1	TRUE	0	g	4
6ub	1	F	76	155	3	4	4	4	4	3	22	83.6934	1.34987	2015	NA	0	0	0	0	NA	0	NA	NA	NA	FALSE	0	g	2
10as	0	F	78	172	4	3	4	4	3	3	21	92.4977	3.69356	2016	NA	0	0	0	0	1	0	NA	NA	NA	FALSE	0	g	3
6ub	1	F	55	155	4	4	1	3	2	3	17	83.8248	2.66667	2015	NA	0	0	0	0	NA	0	1	0	0	FALSE	0	g	3
7rp	1	M	81	183	3	2	2	2	3	1	13	90.1212	7.06119	2016	0	0	0	0	0	1	0	1	0	0	TRUE	0	g	4
6ub	1	F	41	158	1	3	2	2	4	3	15	83.332	2.97878	2015	NA	0	0	0	0	NA	0	1	NA	1	FALSE	0	g	3
6ub	1	M	81	177	2	3	3	2	2	3	15	93.9685	1.63461	2015	NA	0	0	0	0	NA	0	1	0	1	FALSE	0	g	2
10hc	0	F	70	163	1	3	2	2	3	3	14	84.9027	2.91873	2016	1	0	0	0	0	1	0	1	0	1	TRUE	0	g	3
6ub	1	F	42	160	3	3	2	2	3	2	15	100.372	27.1651	2015	NA	0	0	0	0	NA	1	1	1	1	FALSE	0	g	4
8rb	1	F	61	160	4	4	3	4	4	3	22	92.2485	3.06931	2016	NA	0	0	0	0	1	0	NA	NA	NA	FALSE	0	m	3
6ub	1	F	76	176	2	3	4	4	4	3	20	91.9425	1.22941	2015	NA	0	0	0	0	NA	0	NA	NA	NA	FALSE	0	g	2
6ub	1	M	68	163	4	4	4	3	4	3	22	89.7331	2.00958	2015	NA	0	0	0	0	NA	0	NA	NA	NA	FALSE	0	g	2
10hc	1	F	52	155	4	4	4	4	3	3	22	92.4867	2.78183	2016	NA	0	0	0	0	1	0	NA	NA	NA	FALSE	0	g	3
6ub	1	F	62	158	3	4	3	3	4	3	20	93.5578	2.82546	2015	NA	0	0	0	0	NA	0	NA	NA	NA	FALSE	0	g	3
6ub	1	F	78	179	2	3	2	2	3	3	15	88.0383	4.16439	2015	NA	0	0	0	0	NA	0	1	0	0	FALSE	0	g	3
6ub	1	F	52	142	4	4	3	3	3	2	19	85.7495	5.48677	2015	NA	0	0	0	0	NA	0	NA	NA	NA	FALSE	0	g	4
5xl	1	F	73	162	4	4	3	4	4	2	21	83.6542	18.9355	2016	NA	0	0	0	0	1	0	NA	NA	NA	FALSE	0	p	4
6ub	1	F	60	156	2	3	3	3	3	3	17	87.2936	9.16096	2015	NA	0	0	0	0	NA	0	1	0	0	FALSE	0	g	4
10as	0	F	79	172	2	2	2	2	3	2	13	76.158	9.80183	2016	1	0	0	0	0	1	0	1	0	1	TRUE	0	g	4
6ub	1	F	66	170	1	3	2	2	3	3	14	91.5975	0.673511	2015	0	0	0	0	0	NA	0	1	0	1	TRUE	0	g	1
6ub	1	M	86	168	4	4	4	4	4	3	23	93.8097	0.334132	2015	NA	0	0	0	0	NA	0	NA	NA	NA	FALSE	0	g	1
7rp	1	F	66	170	3	2	2	2	2	2	13	68.8914	1.3199	2016	1	0	0	0	0	1	0	1	1	1	TRUE	0	g	2
6ub	1	M	80	169	3	4	4	3	3	3	20	95.9671	1.36356	2015	NA	0	0	0	0	NA	0	NA	NA	NA	FALSE	0	g	2
10lp	0	F	50	155	4	4	2	3	3	2	18	101.579	6.75454	2016	NA	0	0	0	0	1	0	1	0	1	FALSE	0	p	4
6ub	1	M	89	158	3	4	4	3	2	3	19	88.5038	1.11716	2015	NA	0	0	0	0	NA	0	NA	NA	NA	FALSE	0	g	2
10as	1	F	53	150	4	4	3	3	3	2	19	90.8221	2.68327	2016	NA	0	0	0	0	1	0	NA	NA	NA	FALSE	0	m	3
6ub	1	F	72	161	1	3	2	2	2	2	12	103.899	19.9398	2015	0	0	0	0	0	NA	0	0	0	1	TRUE	0	g	4
16ep	0	F	68	158	4	4	4	4	3	3	22	74.34	0.268543	2016	NA	0	0	0	0	1	0	NA	NA	NA	FALSE	0	m	1
6ub	1	F	41	146	2	4	4	3	3	3	19	91.7892	2.38478	2015	NA	0	0	0	0	NA	0	NA	NA	NA	FALSE	0	g	3
7il	0	F	53	163	4	4	3	3	3	3	20	87.5996	0.219261	2016	NA	0	0	0	0	1	0	NA	NA	NA	FALSE	0	g	1
6ub	1	F	76	168	3	3	3	2	3	3	17	98.2671	0.906229	2015	NA	0	0	0	0	NA	0	1	0	0	FALSE	0	g	1
4Rm	1	F	65	157	4	4	3	3	4	2	20	87.6899	3.7976	2016	NA	0	0	0	0	1	0	NA	NA	NA	FALSE	0	g	3
6ub	1	F	60	149	3	3	4	3	4	2	19	95.3812	1.93566	2015	NA	0	0	0	0	NA	0	NA	NA	NA	FALSE	0	g	2
7rp	1	F	53	168	4	4	4	3	3	3	21	87.2902	0.284971	2016	NA	0	0	0	0	1	0	NA	NA	NA	FALSE	0	g	1
6ub	1	F	51	156	3	4	4	4	2	3	20	85.2266	1.67556	2015	NA	0	0	0	0	NA	0	NA	NA	NA	FALSE	0	g	2
5ev	1	F	70	160	3	4	3	3	3	3	19	95.2411	3.23918	2016	NA	0	0	0	0	1	0	NA	NA	NA	FALSE	0	g	3
6ub	1	F	58	149	4	4	4	4	3	3	22	89.1581	1.3663	2015	NA	0	0	0	0	NA	0	NA	NA	NA	FALSE	0	g	2
6ub	1	F	54	148	3	3	4	3	3	3	19	94.5873	1.06229	2015	NA	0	0	0	0	NA	0	NA	NA	NA	FALSE	0	g	2
10hc	0	F	55	170	2	2	2	2	2	2	12	82.3948	1.51155	2016	0	0	0	0	0	1	0	0	0	1	TRUE	0	g	2
6ub	1	F	62	155	1	2	4	4	3	3	17	90.0287	13.0568	2015	NA	0	0	0	0	NA	0	1	0	0	FALSE	0	g	4
8rb	1	F	61	165	3	4	4	4	4	3	22	80.9793	2.64231	2016	NA	0	0	0	0	1	0	NA	NA	NA	FALSE	0	m	3
6ub	1	M	77	181	1	1	1	2	3	3	11	88.6735	4.60792	2015	0	0	0	0	0	NA	0	0	0	0	TRUE	0	g	4
6ma	0	M	90	170	4	3	2	2	4	2	17	88.7714	5.85377	2016	NA	0	0	0	0	1	0	1	NA	1	FALSE	0	p	4
6ub	1	F	46	158	3	4	3	3	3	3	19	101.955	17.3252	2015	NA	0	0	0	0	NA	0	NA	NA	NA	FALSE	0	g	4
6ub	1	M	58	192	3	3	4	3	3	3	19	74.8009	5.44844	2015	NA	0	0	0	0	NA	0	NA	NA	NA	FALSE	0	g	4
6ub	1	M	61	196	3	3	2	2	4	3	17	98.1328	3.10484	2015	NA	0	0	0	0	NA	0	1	NA	0	FALSE	0	g	3
6ub	1	F	60	159	3	4	4	4	3	3	21	84.0383	1.33071	2015	NA	0	0	0	0	NA	0	NA	NA	NA	FALSE	0	g	2
6ub	1	F	59	155	2	3	3	2	3	2	15	95.2334	1.53879	2015	NA	0	0	0	0	NA	0	1	0	1	FALSE	0	g	2
10as	0	M	45	165	4	4	4	4	2	3	21	102.494	2.05081	2016	NA	0	0	0	0	0	0	NA	NA	NA	FALSE	0	g	2
6ub	1	M	80	169	3	4	3	3	4	3	20	92.0821	4.91444	2015	NA	0	0	0	0	NA	0	NA	NA	NA	FALSE	0	g	4
6ub	1	F	34	NA	1	4	1	1	1	1	9	85.2758	11.1924	2015	1	0	0	0	0	NA	1	0	0	1	TRUE	0	g	4
6ub	1	M	48	168	3	3	2	3	4	3	18	88.7009	0.659822	2015	NA	0	0	0	0	NA	0	1	NA	0	FALSE	0	g	1
10av	0	F	39	150	2	4	4	3	1	3	17	72.0564	3.80033	2016	NA	0	0	0	0	1	0	1	1	1	FALSE	0	g	3
6ub	1	M	74	180	1	3	1	1	4	3	13	92.616	1.71389	2015	0	0	0	0	0	NA	0	1	NA	1	TRUE	0	g	2
6ub	1	F	74	163	1	2	1	1	4	3	12	93.4949	4.40805	2015	0	0	0	0	0	NA	0	1	NA	1	TRUE	0	g	4
6ub	1	F	50	156	3	3	2	2	3	3	16	88.5667	8.18081	2015	NA	0	0	0	0	NA	0	1	1	1	FALSE	0	g	4
6ub	1	M	72	181	1	1	1	2	3	1	9	89.6913	5.6239	2016	0	0	0	0	0	1	0	0	0	0	TRUE	0	g	4
6ub	1	F	70	169	3	3	2	1	3	2	14	74.1165	7.90418	2015	0	0	0	0	0	NA	0	1	0	1	TRUE	0	g	4
7il	0	F	53	155	3	3	2	2	1	2	13	87.7885	0.717447	2016	0	0	0	0	0	1	0	1	0	1	TRUE	0	g	1
6ub	1	F	61	158	1	3	2	2	3	3	14	82.2533	2.85284	2015	0	0	0	0	0	NA	0	1	0	0	TRUE	0	g	3
6ub	1	M	106	181	3	3	1	1	3	3	14	78.3847	6.97331	2015	0	0	0	1	0	NA	0	1	0	1	TRUE	0	g	4
7rp	1	F	57	160	2	2	4	4	2	3	17	84.388	3.47464	2016	NA	0	0	0	0	1	0	1	1	0	FALSE	0	g	3
6ub	1	M	82	160	3	3	3	3	3	3	18	85.3552	4.97194	2015	NA	0	0	0	0	NA	0	1	0	0	FALSE	0	g	4
10av	0	F	93	169	3	3	4	4	4	3	21	74.5782	1.84547	2016	NA	0	0	0	0	1	0	NA	NA	NA	FALSE	0	g	2
10hc	0	F	72	NA	2	4	2	1	2	1	12	87.4962	6.32455	2015	0	0	0	0	0	NA	1	1	0	1	TRUE	1	g	4
4Rm	1	F	60	170	3	4	4	2	3	2	18	92.8892	3.58415	2016	NA	0	0	0	0	1	0	1	0	1	FALSE	0	g	3
10hc	0	M	87	165	3	4	2	2	3	1	15	77.6591	2.81725	2015	NA	0	0	0	0	NA	0	0	0	0	FALSE	0	g	3
10hc	0	M	70	165	3	3	2	2	3	1	14	95.9261	1.67009	2015	0	0	0	0	0	NA	0	1	1	0	TRUE	0	g	2
10hc	0	F	71	164	4	4	4	4	3	2	21	91.1157	1.13906	2015	NA	0	0	0	0	NA	0	NA	NA	NA	FALSE	0	g	2
10hc	0	F	75	168	2	2	4	4	3	1	16	89.0349	1.07061	2015	NA	0	0	0	0	NA	0	1	0	0	FALSE	0	g	2
8rb	1	F	80	165	4	4	2	3	4	1	18	91.1671	8.00029	2016	NA	0	0	0	0	1	0	1	NA	0	FALSE	0	m	4
10hc	0	M	70	172	4	4	4	3	3	2	20	84.3422	0.525781	2015	NA	0	0	0	0	NA	0	NA	NA	NA	FALSE	0	g	1
10hc	0	F	45	156	4	4	4	4	3	2	21	88.6817	0.558636	2015	NA	0	0	0	0	NA	0	NA	NA	NA	FALSE	0	g	1
5ev	1	M	61	172	3	3	4	3	2	2	17	93.3136	0.79137	2016	NA	0	0	0	0	1	0	0	0	0	FALSE	0	g	1
10hc	0	F	78	153	3	2	2	2	3	1	13	99.5565	7.13769	2015	0	0	0	0	0	NA	0	1	0	0	TRUE	0	g	4
10hc	0	F	53	160	2	1	2	1	3	1	10	83.5099	5.63461	2015	0	0	0	0	0	NA	0	1	0	1	TRUE	0	g	4
10hc	0	F	45	155	2	2	2	2	2	1	11	103.351	5.11716	2015	0	0	0	0	0	NA	0	0	0	0	TRUE	0	g	4
5xl	1	F	81	160	3	3	2	2	4	1	15	89.6147	4.08245	2016	NA	0	0	0	0	1	0	1	NA	1	FALSE	0	p	3
6ub	1	F	74	162	3	4	4	4	2	3	20	100.11	0.752909	2015	NA	0	0	0	0	NA	0	NA	NA	NA	FALSE	0	g	1
10hc	0	F	75	168	2	3	3	2	3	2	15	90.0527	2.08652	2016	NA	0	0	0	0	1	0	1	0	1	FALSE	0	g	2
10hc	0	F	60	160	4	4	4	3	3	2	20	92.0821	4.67625	2015	NA	0	0	0	0	NA	0	NA	NA	NA	FALSE	0	g	4
9ra	1	M	63	165	4	4	4	4	2	3	21	70.3947	2.4178	2016	NA	0	0	0	0	0	0	NA	NA	NA	FALSE	0	p	3
10hc	0	F	54	150	3	3	3	3	3	2	17	77.41	4.52031	2015	NA	0	0	0	0	NA	0	1	0	0	FALSE	0	g	4
10hc	0	M	99	170	4	4	4	4	4	2	22	87.5346	3.92608	2015	NA	0	0	0	0	NA	0	NA	NA	NA	FALSE	0	g	3
10hc	0	M	58	170	3	3	2	2	3	1	14	86.0726	3.85763	2015	0	0	0	0	0	NA	0	1	0	0	TRUE	0	g	3
10lp	0	F	50	154	3	4	2	3	2	2	16	85.6995	6.78192	2016	NA	0	0	0	0	1	0	1	0	1	FALSE	0	p	4
10hc	0	F	64	158	4	4	4	4	3	2	21	81.9411	3.85216	2015	NA	0	0	0	0	NA	0	NA	NA	NA	FALSE	0	g	3
7rp	1	F	59	163	4	4	4	4	3	3	22	90.8905	1.80166	2016	NA	0	0	0	0	1	0	NA	NA	NA	FALSE	0	g	2
10hc	0	F	50	155	1	3	2	2	3	1	12	89.5633	3.74264	2015	0	0	0	0	0	NA	0	0	0	1	TRUE	0	g	3
10as	0	M	46	165	4	4	4	4	2	3	21	88.0404	1.96046	2016	NA	0	0	0	0	1	0	NA	NA	NA	FALSE	0	g	2
10hc	0	F	54	155	3	3	2	2	3	1	14	86.7379	3.50456	2015	0	0	0	0	0	NA	0	0	0	0	TRUE	0	g	3
10hc	0	F	48	160	3	3	2	2	3	1	14	93.7221	3.45802	2015	0	0	0	0	0	NA	0	1	0	1	TRUE	0	g	3
10hc	0	F	85	160	4	2	2	3	3	1	15	87.2909	3.23625	2015	NA	0	0	0	0	NA	0	1	0	0	FALSE	0	g	3
5ev	1	F	42	150	4	3	4	4	3	3	21	89.7872	0.117958	2016	NA	0	0	0	0	1	0	NA	NA	NA	FALSE	0	g	1
10hc	0	F	65	153	3	3	3	3	3	2	17	87.822	3.13222	2015	NA	0	0	0	0	NA	0	1	0	0	FALSE	0	g	3
10on	0	F	74	175	2	2	1	2	4	2	13	98.6361	5.36927	2016	1	0	0	0	0	1	0	1	NA	1	TRUE	0	m	4
10hc	0	F	60	158	3	2	2	2	2	1	12	85.0979	2.91034	2015	0	0	0	0	0	NA	0	0	0	1	TRUE	0	g	3
10hc	0	F	83	178	3	2	2	2	3	2	14	85.7487	7.7703	2016	1	0	0	0	0	1	0	1	0	1	TRUE	0	g	4
10hc	0	F	60	160	2	4	2	2	2	1	13	82.538	2.75702	2015	0	0	0	0	0	NA	0	1	0	1	TRUE	0	g	3
10hc	0	F	91	150	3	3	4	4	4	2	20	88.1971	2.61476	2015	NA	0	0	0	0	NA	0	NA	NA	NA	FALSE	0	g	3
4Rm	1	F	49	158	4	4	4	4	3	3	22	92.8618	1.40751	2016	NA	0	0	0	0	1	0	NA	NA	NA	FALSE	0	g	2
10hc	0	F	48	156	2	2	1	3	2	1	11	96.9144	2.47513	2015	0	0	0	0	0	NA	0	1	0	1	TRUE	0	g	3
7il	0	F	58	170	4	3	3	3	3	3	19	89.1246	2.48078	2016	NA	0	0	0	0	1	0	NA	NA	NA	FALSE	0	g	3
10hc	0	M	80	170	2	2	2	2	2	1	11	82.4038	1.99589	2015	0	0	0	0	0	NA	0	0	0	1	TRUE	0	g	2
10hc	0	F	70	163	1	2	2	2	3	1	11	83.885	1.90281	2015	0	0	0	0	0	NA	0	0	0	0	TRUE	0	g	2
10hc	1	M	66	180	2	3	2	1	3	1	12	80.8205	0.706495	2016	0	0	0	0	0	1	0	1	1	1	TRUE	0	g	1
10hc	0	F	83	155	3	2	2	2	3	1	13	84.5092	1.82341	2015	0	0	0	0	0	NA	0	1	0	1	TRUE	0	g	2
4Rm	1	F	49	171	3	3	2	2	3	2	15	85.3435	1.69214	2016	NA	0	0	0	0	1	0	1	0	0	FALSE	0	g	2
10hc	0	F	50	158	3	4	2	2	3	1	15	101.109	1.67556	2015	NA	0	0	0	0	NA	0	1	0	0	FALSE	0	g	2
10av	0	F	60	162	4	4	4	4	3	3	22	93.4696	16.6549	2016	NA	0	0	0	0	1	0	NA	NA	NA	FALSE	0	g	4
10hc	0	F	70	160	2	3	2	2	2	1	12	81.5195	1.51415	2015	0	0	0	0	0	NA	0	0	0	1	TRUE	0	g	2
4uj	0	F	38	159	3	4	4	3	2	3	19	86.6002	6.20981	2016	NA	0	0	0	0	1	0	NA	NA	NA	FALSE	0	p	4
10hc	0	F	60	160	3	4	4	3	3	1	18	93.4511	1.39916	2015	NA	0	0	0	0	NA	0	1	0	0	FALSE	0	g	2
7rp	1	F	58	162	3	3	4	4	3	2	19	81.1491	1.42394	2016	NA	0	0	0	0	0	0	NA	NA	NA	FALSE	0	g	2
10hc	0	F	54	160	4	4	4	4	4	2	22	91.3895	1.26226	2015	NA	0	0	0	0	NA	0	NA	NA	NA	FALSE	0	g	2
10hc	0	M	58	168	3	2	3	3	2	2	15	73.7304	0.843258	2015	NA	0	0	0	0	NA	0	1	0	0	FALSE	0	g	1
10hc	0	F	35	155	2	3	3	2	1	1	12	99.4224	0.695414	2015	0	0	0	0	0	NA	1	0	0	1	TRUE	1	g	1
10av	0	F	72	151	2	3	3	3	3	3	17	89.6941	7.15713	2016	NA	0	0	0	0	1	0	1	0	1	FALSE	0	g	4
10hc	0	F	84	174	3	3	4	3	3	2	18	91.5181	0.692676	2015	NA	0	0	0	0	NA	0	1	0	0	FALSE	0	g	1
10hc	0	F	43	157	2	3	2	2	2	1	12	94.4175	0.651608	2015	0	0	0	0	0	NA	1	1	1	1	TRUE	1	g	1
10as	0	M	59	175	4	4	4	4	3	3	22	92.2622	0.43008	2016	NA	0	0	0	0	1	0	NA	NA	NA	FALSE	0	g	1
10hc	0	F	NA	NA	3	4	4	3	3	2	19	81.8645	0.599703	2015	NA	0	0	0	0	NA	0	NA	NA	NA	FALSE	0	g	1
10hc	0	M	80	180	4	4	4	4	3	2	21	94.0726	0.55316	2015	NA	0	0	0	0	NA	0	NA	NA	NA	FALSE	0	g	1
10hc	0	F	57	NA	4	4	4	4	3	2	21	97.2595	0.55316	2015	NA	0	0	0	0	NA	0	NA	NA	NA	FALSE	0	g	1
4Rm	1	F	52	167	2	2	1	2	3	1	11	95.7339	0.304136	2016	0	0	0	0	0	1	0	0	0	1	TRUE	0	g	1
10hc	0	F	60	158	1	2	2	2	1	1	9	96.8542	0.544946	2015	0	0	0	0	0	NA	0	1	1	1	TRUE	0	g	1
7rp	1	F	61	157	1	1	2	1	3	1	9	95.7996	0.846129	2016	0	0	0	0	0	1	0	1	0	1	TRUE	0	g	1
8rb	1	M	68	170	2	4	4	4	4	3	21	87.9473	3.49106	2016	NA	0	0	0	0	1	0	NA	NA	NA	FALSE	0	m	3
10hc	0	F	55	160	3	3	2	2	3	1	14	84.7091	0.353297	2015	0	0	0	0	0	NA	0	1	0	1	TRUE	0	g	1
10hc	0	M	60	165	2	1	2	2	2	1	10	82.9843	0.350559	2015	0	0	0	0	0	NA	0	0	0	0	TRUE	0	g	1
10hc	0	F	60	160	2	2	4	4	3	2	17	86.7707	0.347821	2015	NA	0	0	0	0	NA	0	1	0	0	FALSE	0	g	1
10hc	0	F	62	164	4	4	4	3	3	2	20	79.7719	2.28912	2016	NA	0	0	0	0	1	0	NA	NA	NA	FALSE	0	g	3
10hc	0	F	66	168	3	4	4	4	4	2	21	81.0103	0.369724	2015	NA	0	0	0	0	NA	0	NA	NA	NA	FALSE	0	g	1
10av	0	F	53	159	2	4	4	4	1	3	18	82.7398	1.5006	2016	NA	0	0	0	0	1	0	1	1	1	FALSE	0	g	2
10hc	0	F	45	158	3	4	2	2	3	1	15	91.7262	0.304016	2015	NA	0	0	0	0	NA	0	1	0	0	FALSE	0	g	1
10hc	0	F	38	142	2	2	2	2	3	1	12	101.095	0.276637	2015	0	0	0	0	0	NA	0	0	0	1	TRUE	0	g	1
10as	0	F	70	176	4	4	4	4	4	3	23	94.3732	7.75935	2016	NA	0	0	0	0	1	0	NA	NA	NA	FALSE	0	g	4
10hc	0	M	82	172	3	3	4	4	3	2	19	86.3326	7.93703	2015	NA	0	0	0	0	NA	0	NA	NA	NA	FALSE	0	g	4
10hc	0	F	89	165	3	4	2	2	3	1	15	74.2534	7.0527	2015	NA	0	1	0	0	NA	0	1	0	1	FALSE	0	g	4
4Rm	1	F	45	156	2	4	4	4	4	3	21	87.5749	0.449246	2016	NA	0	0	0	0	1	0	NA	NA	NA	FALSE	0	g	1
10hc	0	F	76	155	3	4	4	3	4	1	19	95.7947	6.79261	2015	NA	0	0	0	0	NA	0	NA	NA	NA	FALSE	0	g	4
5ev	1	F	72	173	4	3	4	4	3	3	21	65.2829	3.38976	2016	NA	0	0	0	0	1	0	NA	NA	NA	FALSE	0	g	3
10hc	0	F	51	160	4	4	4	3	3	2	20	92.3696	4.42722	2015	NA	0	0	0	0	NA	0	NA	NA	NA	FALSE	0	g	4
10hc	0	F	49	160	3	4	2	2	2	1	14	88.3231	3.92608	2015	0	0	0	0	0	NA	0	1	1	0	TRUE	0	g	3
5xl	1	F	40	145	4	4	4	4	2	3	21	86.8603	4.35898	2016	NA	0	0	0	0	1	0	NA	NA	NA	FALSE	0	p	4
10hc	0	F	39	160	3	4	2	2	3	1	15	95.9863	2.55727	2015	NA	0	0	0	0	NA	0	1	0	0	FALSE	0	g	3
10as	1	F	51	155	4	4	4	4	4	3	23	88.525	3.86057	2016	NA	0	0	0	0	1	0	NA	NA	NA	FALSE	0	m	3
10hc	0	F	85	160	4	4	2	3	3	1	17	71.3184	0.783025	2015	NA	0	0	0	0	NA	0	1	0	0	FALSE	0	g	1
7il	0	F	43	168	3	3	2	2	2	2	14	92.9494	2.46982	2016	0	0	0	0	0	1	0	1	1	0	TRUE	0	g	3
10hc	0	F	51	165	3	4	4	4	3	2	20	81.4593	0.495665	2015	NA	0	0	0	0	NA	0	NA	NA	NA	FALSE	0	g	1
7rp	1	F	49	173	2	1	2	2	1	1	9	75.1367	1.92487	2016	1	0	0	0	0	1	1	1	1	1	TRUE	0	g	2
10hc	0	M	60	165	3	4	2	3	3	3	18	84.0301	0.306753	2015	NA	0	0	0	0	NA	0	0	0	0	FALSE	0	g	1
10hc	0	F	48	168	4	4	3	3	4	2	20	87.7317	0.257472	2015	NA	0	0	0	0	NA	0	NA	NA	NA	FALSE	0	g	1
7rp	1	F	59	164	4	4	4	4	4	3	23	70.5452	0.219261	2016	NA	0	0	0	0	1	0	NA	NA	NA	FALSE	0	g	1
10hc	0	F	53	164	3	4	3	3	3	3	19	89.024	0	2015	NA	0	0	0	0	NA	0	NA	NA	NA	FALSE	0	g	NA
10hc	1	M	71	164	3	4	2	2	2	3	16	83.4927	9.45697	2016	NA	0	0	0	0	0	0	0	1	0	FALSE	0	g	4
6ub	1	F	43	158	2	3	2	2	3	2	14	102.973	18.3415	2016	0	0	0	0	0	1	0	0	0	0	TRUE	0	g	4
10hc	0	F	70	155	3	2	2	2	3	1	13	83.718	13.7495	2015	0	0	1	0	0	NA	0	1	0	1	TRUE	0	g	4
9ra	1	F	63	160	4	3	4	4	4	3	22	85.5461	16.0443	2016	NA	0	0	0	0	1	0	NA	NA	NA	FALSE	0	p	4
10hc	0	F	53	165	2	2	2	2	3	1	12	91.0965	11.5073	2015	0	0	1	0	0	NA	0	0	0	1	TRUE	0	g	4
10hc	0	F	65	162	3	1	2	2	3	1	12	88.23	9.07061	2015	0	0	1	0	0	NA	0	0	0	1	TRUE	0	g	4
10hc	0	F	66	164	3	4	3	3	3	1	17	87.7618	0.0383299	2015	NA	0	0	0	0	NA	0	1	0	0	FALSE	0	g	1
4Rm	1	F	56	151	2	3	2	2	2	2	13	102.573	2.99539	2016	0	0	0	0	0	1	0	1	0	0	TRUE	0	g	3
8rb	1	M	59	175	3	4	3	4	4	3	21	92.6483	0.31235	2016	NA	0	0	0	0	1	0	NA	NA	NA	FALSE	0	m	1
10hc	0	F	53	163	3	4	3	3	3	1	17	101.081	6.83094	2015	NA	0	0	0	0	NA	0	1	0	0	FALSE	0	g	4
10hc	0	F	83	175	3	2	2	2	3	1	13	84.731	6.75428	2015	0	0	1	0	0	NA	0	1	0	1	TRUE	0	g	4
10hc	0	F	41	154	3	4	4	4	2	2	19	90.2697	4.85421	2015	NA	0	0	0	0	NA	0	NA	NA	NA	FALSE	0	g	4
10av	0	F	53	159	3	4	4	4	3	3	21	79.0847	0.996714	2016	NA	0	0	0	0	1	1	NA	NA	NA	FALSE	1	g	2
10hc	0	F	89	158	3	4	1	1	2	1	12	78.7159	4.55042	2015	0	0	0	0	0	NA	0	1	1	1	TRUE	0	g	4
10hc	0	M	65	170	4	4	3	3	3	2	19	93.2238	4.52031	2015	NA	0	0	0	0	NA	0	NA	NA	NA	FALSE	0	g	4
10hc	0	F	68	167	3	3	4	3	3	1	17	82.13	4.26021	2015	NA	0	0	0	0	NA	0	1	0	0	FALSE	0	g	3
10hc	0	F	83	170	3	4	2	3	3	1	16	92.0575	4.16712	2015	NA	0	0	0	0	NA	0	0	0	0	FALSE	0	g	3
7rp	1	F	48	162	2	3	3	3	3	2	16	94.4936	9.72244	2016	NA	0	0	0	0	1	0	1	0	0	FALSE	0	g	4
10hc	0	F	60	160	3	3	3	3	2	1	15	88.4572	3.83025	2015	NA	0	0	0	0	NA	0	1	0	1	FALSE	0	g	3
10hc	0	F	70	NA	3	3	1	2	2	1	12	86.0671	3.79466	2015	0	0	0	0	0	NA	0	0	0	0	TRUE	0	g	3
10hc	0	F	67	155	2	1	2	2	4	1	12	84.7357	14.7657	2016	NA	0	0	0	0	1	0	0	NA	1	TRUE	0	g	4
10hc	0	F	53	164	3	2	2	2	2	1	12	88.5804	2.95414	2015	0	0	0	0	0	NA	0	0	0	0	TRUE	0	g	3
10hc	0	F	79	160	4	4	4	4	3	2	21	92.2984	2.81999	2015	NA	0	0	0	0	NA	0	NA	NA	NA	FALSE	0	g	3
10hc	0	M	73	165	4	4	4	3	3	2	20	83.1266	0.0383299	2015	NA	0	0	0	0	NA	0	NA	NA	NA	FALSE	0	g	1
10lp	0	M	64	172	4	4	4	4	4	3	23	88.588	2.82016	2016	NA	0	0	0	0	1	0	NA	NA	NA	FALSE	0	p	3
10hc	0	F	80	170	4	4	4	3	4	2	21	86.5927	2.72142	2015	NA	0	0	0	0	NA	0	NA	NA	NA	FALSE	0	g	3
10hc	0	F	51	158	3	2	2	2	2	1	12	91.6413	2.5956	2015	0	0	0	0	0	NA	0	0	0	1	TRUE	0	g	3
10av	0	F	62	162	4	4	4	3	3	3	21	85.8829	3.25834	2016	NA	0	0	0	0	1	0	NA	NA	NA	FALSE	0	g	3
10hc	0	M	60	165	3	2	3	3	3	2	16	62.475	2.05886	2015	NA	0	0	0	0	NA	0	1	0	0	FALSE	0	g	2
10av	0	F	71	168	1	3	2	1	3	3	13	66.4684	1.63202	2016	1	0	0	0	0	1	0	1	0	1	TRUE	0	g	2
8rb	1	F	57	160	3	4	3	4	3	3	20	93.5463	4.16459	2016	NA	0	0	0	0	1	0	NA	NA	NA	FALSE	0	m	3
10hc	0	F	98	155	3	2	3	2	3	1	14	86.1739	1.859	2015	0	0	0	0	0	NA	0	1	0	0	TRUE	0	g	2
10hc	0	F	57	156	4	4	3	3	3	2	19	94.7515	1.7796	2015	NA	0	0	0	0	NA	0	NA	NA	NA	FALSE	0	g	2
10hc	0	F	64	155	3	3	3	3	2	1	15	91.7509	1.51688	2015	NA	0	0	0	0	NA	0	1	0	0	FALSE	0	g	2
5ev	1	M	82	177	4	3	2	2	3	2	16	86.3483	3.4144	2016	NA	0	0	0	0	1	0	0	0	0	FALSE	0	g	3
10hc	0	F	84	158	4	4	4	3	3	2	20	93.18	0.0959389	2015	NA	0	0	0	0	NA	0	NA	NA	NA	FALSE	0	g	1
10hc	0	M	63	167	2	3	4	3	2	1	15	81.0787	1.34166	2015	NA	0	0	0	0	NA	0	1	1	1	FALSE	0	g	2
4uj	0	M	60	160	2	2	2	2	3	2	13	84.0978	0.334253	2016	1	0	0	0	0	1	0	1	0	1	TRUE	0	p	1
10hc	0	F	64	164	4	4	3	2	4	1	18	78.7543	1.27321	2015	NA	0	0	0	0	NA	0	1	NA	0	FALSE	0	g	2
5xl	1	M	80	174	2	1	1	2	3	1	10	54.0054	2.22341	2016	1	0	0	0	0	1	1	1	1	1	TRUE	1	p	3
10hc	0	M	54	160	3	3	3	3	2	1	15	93.1608	0.84052	2015	NA	0	0	0	0	NA	0	1	0	1	FALSE	0	g	1
4Rm	1	M	53	170	3	4	3	2	1	2	15	96.7168	2.1358	2016	NA	0	0	0	0	1	0	1	0	1	FALSE	0	g	2
6ma	0	F	76	156	4	4	4	4	4	3	23	72.3468	4.76134	2016	NA	0	0	0	0	1	0	NA	NA	NA	FALSE	0	p	4
10hc	0	F	51	155	3	3	3	2	2	2	15	83.4798	0.999316	2015	NA	0	0	0	0	NA	0	1	0	0	FALSE	0	g	2
10hc	0	F	54	155	3	3	2	2	2	1	13	91.5373	0.824093	2015	0	0	0	0	0	NA	0	1	0	0	TRUE	0	g	1
5ev	1	F	58	152	1	2	1	2	3	2	11	94.7455	7.68817	2016	1	0	0	0	0	1	0	1	0	1	TRUE	0	g	4
10hc	0	M	77	173	4	4	2	3	3	1	17	86.1273	0.813142	2015	NA	0	0	0	0	NA	0	1	0	0	FALSE	0	g	1
7il	0	F	56	150	4	4	4	4	4	3	23	96.1282	2.42054	2016	NA	0	0	0	0	1	0	NA	NA	NA	FALSE	0	g	3
10hc	0	F	41	157	3	4	3	3	2	1	16	84.8789	0.783025	2015	NA	0	0	0	0	NA	0	1	1	0	FALSE	0	g	1
10as	0	F	47	166	4	3	4	4	3	3	21	98.8688	6.48634	2016	NA	0	0	0	0	1	0	NA	NA	NA	FALSE	0	g	4
10hc	0	M	70	168	3	4	2	3	4	2	18	74.1493	0.769336	2015	NA	0	0	0	0	NA	0	1	NA	0	FALSE	0	g	1
10hc	0	F	68	155	4	3	4	3	3	2	19	84.5886	0.788501	2015	NA	0	0	0	0	NA	0	NA	NA	NA	FALSE	0	g	1
10hc	0	M	65	167	3	4	3	4	1	2	17	80.6653	0.651608	2015	NA	0	0	0	0	NA	0	1	0	0	FALSE	0	g	1
10as	1	F	48	168	3	3	2	2	2	1	13	96.0707	3.36238	2016	1	0	0	0	0	1	0	1	1	1	TRUE	0	m	3
10hc	0	F	78	165	3	4	2	2	3	1	15	80.5585	0.479238	2015	NA	0	0	0	0	NA	0	1	0	1	FALSE	0	g	1
10av	0	M	76	170	3	4	4	3	2	3	19	94.4115	4.81884	2016	NA	0	0	0	0	1	0	NA	NA	NA	FALSE	0	g	4
10hc	0	M	56	174	3	3	2	2	1	1	12	83.0445	0.232831	2015	1	0	0	0	0	NA	1	0	1	1	TRUE	1	g	1
10hc	0	F	74	160	3	3	3	3	4	1	17	87.4524	0.12058	2015	NA	0	0	0	0	NA	0	1	NA	1	FALSE	0	g	1
7il	0	F	41	165	4	4	2	3	2	3	18	91.6161	1.59095	2016	NA	0	0	0	0	1	0	1	0	0	FALSE	0	g	2
10hc	1	F	63	158	3	4	4	3	3	2	19	87.7947	0.131531	2015	NA	0	0	0	0	NA	0	NA	NA	NA	FALSE	0	g	1
10hc	1	F	56	154	3	3	3	2	3	1	15	88.5585	4.45186	2015	NA	0	0	0	0	NA	0	0	0	0	FALSE	0	g	4
10hc	1	F	68	162	3	3	2	2	4	1	15	86.0287	5.51688	2015	NA	0	0	0	0	NA	0	0	NA	0	FALSE	0	g	4
8rb	1	F	35	140	3	4	2	3	3	3	18	79.9663	6.55205	2016	NA	0	0	0	0	1	0	1	0	0	FALSE	0	m	4
10hc	1	F	60	151	3	3	2	2	3	1	14	89.1554	4.72005	2015	0	0	0	0	0	NA	0	0	0	0	TRUE	0	g	4
10hc	0	F	72	160	4	3	2	3	3	2	17	72.3358	1.79892	2016	NA	0	0	0	0	1	0	1	0	0	FALSE	0	g	2
10hc	1	F	72	163	3	4	2	2	3	1	15	92.5311	5.05692	2015	NA	0	0	1	0	NA	0	1	0	1	FALSE	0	g	4
10hc	1	F	58	154	3	3	2	2	2	1	13	87.5236	1.12811	2015	0	0	0	0	0	NA	0	0	1	0	TRUE	0	g	2
10hc	1	F	43	156	3	3	2	2	3	1	14	77.0404	4.65708	2015	1	0	0	0	0	NA	0	0	1	1	TRUE	0	g	4
10hc	1	M	69	NA	3	4	2	2	3	1	15	85.2758	0.134269	2015	NA	0	0	0	0	NA	0	0	0	0	FALSE	0	g	1
4Rm	1	F	64	165	1	1	3	2	3	2	12	90.3594	7.55686	2016	0	0	0	0	0	1	0	0	0	0	TRUE	0	g	4
10hc	1	M	75	164	4	3	2	2	3	1	15	82.475	8.44091	2015	NA	0	0	0	0	NA	0	0	0	0	FALSE	0	g	4
10hc	1	F	59	155	4	4	4	4	2	3	21	93.174	2.68327	2016	NA	0	0	0	0	1	0	NA	NA	NA	FALSE	0	g	3
10hc	1	M	86	168	3	2	2	2	2	1	12	78.6502	8.11237	2015	0	0	0	0	0	NA	0	1	0	0	TRUE	0	g	4
10hc	1	M	92	172	3	3	2	2	3	1	14	78.1218	3.01437	2015	0	0	0	0	0	NA	0	1	0	0	TRUE	0	g	3
10hc	1	F	54	150	4	4	4	4	3	3	22	87.0438	9.34198	2016	NA	0	0	0	0	1	0	NA	NA	NA	FALSE	0	g	4
10hc	1	F	64	165	4	4	4	4	3	2	21	93.295	4.62434	2015	NA	0	0	0	0	NA	0	NA	NA	NA	FALSE	0	g	4
10hc	1	F	44	156	3	4	4	4	1	2	18	83.0637	1.22393	2015	NA	0	0	0	0	NA	0	0	0	0	FALSE	0	g	2
10hc	1	F	57	155	3	4	4	3	3	2	19	91.8193	1.78508	2015	NA	0	0	0	0	NA	0	NA	NA	NA	FALSE	0	g	2
10hc	1	F	66	158	3	4	4	4	4	2	21	94.6146	2.59012	2015	NA	0	0	0	0	NA	0	NA	NA	NA	FALSE	0	g	3
10hc	1	F	81	158	3	4	2	2	3	1	15	91.258	0.0602327	2015	NA	0	0	0	0	NA	0	0	0	0	FALSE	0	g	1
10as	0	M	107	174	3	4	4	3	4	3	21	81.5214	3.14061	2016	NA	0	0	0	0	1	0	NA	NA	NA	FALSE	0	g	3
9ra	1	F	62	165	4	3	3	4	4	3	21	81.8116	3.06931	2016	NA	0	0	0	0	1	0	NA	NA	NA	FALSE	0	p	3
10hc	1	F	68	162	3	4	2	2	4	1	16	78.2834	1.82888	2015	NA	0	0	0	0	NA	0	0	NA	0	FALSE	0	g	2
10hc	1	M	68	160	1	3	2	2	3	2	13	93.4921	5.89185	2015	0	0	0	0	0	NA	0	0	1	0	TRUE	0	g	4
4Rm	1	F	56	168	4	4	3	3	3	2	19	95.7257	0.31235	2016	NA	0	0	0	0	1	0	NA	NA	NA	FALSE	0	g	1
10hc	1	F	77	168	3	4	2	3	3	2	17	83.6851	8.28485	2015	NA	0	0	0	0	NA	0	0	0	0	FALSE	0	g	4
10hc	1	F	56	170	3	4	4	4	2	2	19	93.4511	2.47513	2015	NA	0	0	0	0	NA	0	NA	NA	NA	FALSE	0	g	3
4Rm	1	F	52	154	3	4	4	4	4	2	21	83.1997	2.03164	2016	NA	0	0	0	0	0	0	NA	NA	NA	FALSE	0	g	2
10hc	1	F	64	157	2	3	3	3	2	2	15	93.3689	4.82683	2015	NA	0	0	0	0	NA	0	0	1	0	FALSE	0	g	4
4Rm	1	F	100	170	4	3	2	2	3	1	15	91.8954	1.34454	2016	NA	0	0	0	0	1	0	0	0	0	FALSE	0	g	2
10hc	1	M	74	175	3	3	2	2	2	2	14	83.5948	1.9384	2015	0	0	0	0	0	NA	0	0	0	0	TRUE	0	g	2
16ep	0	M	113	185	3	2	2	2	4	2	15	82.5262	2.7435	2016	NA	0	0	0	0	1	0	1	NA	0	FALSE	0	m	3
10hc	1	F	49	156	3	4	4	4	3	2	20	97.6728	8.17807	2015	NA	0	0	0	0	NA	0	NA	NA	NA	FALSE	0	g	4
10hc	1	F	65	168	4	4	4	4	3	2	21	91.6742	3.60313	2015	NA	0	0	0	0	NA	0	NA	NA	NA	FALSE	0	g	3
10hc	1	F	53	151	2	3	2	2	3	1	13	93.1417	8.35056	2015	0	0	0	0	0	NA	1	0	1	0	TRUE	0	g	4
10av	0	F	72	165	2	3	3	3	3	3	17	84.7111	6.23445	2016	NA	0	0	0	0	1	0	1	0	1	FALSE	0	g	4
10hc	1	F	70	164	2	3	2	1	3	1	12	79.551	0.342345	2015	0	0	1	1	0	NA	0	1	0	1	TRUE	0	g	1
10hc	1	F	53	155	4	4	4	3	3	2	20	91.4689	0.936345	2015	NA	0	0	0	0	NA	0	NA	NA	NA	FALSE	0	g	1
7rp	1	M	66	178	4	4	4	3	3	3	21	65.3075	7.57877	2016	NA	0	0	0	0	1	0	NA	NA	NA	FALSE	0	g	4
6ub	1	M	55	192	3	1	3	3	3	3	16	75.8185	6.46444	2016	NA	0	0	0	0	1	0	0	0	0	FALSE	0	g	4
10hc	1	M	98	179	4	4	4	4	4	2	22	83.3155	2.34098	2015	NA	0	0	0	0	NA	0	NA	NA	NA	FALSE	0	g	3
10hc	1	M	74	173	2	3	2	2	3	1	13	84.2327	6.09457	2015	0	0	0	0	0	NA	0	1	1	1	TRUE	0	g	4
10av	0	F	91	158	4	4	4	3	2	3	20	89.5052	3.43631	2016	NA	0	0	0	0	1	0	NA	NA	NA	FALSE	0	g	3
10hc	1	F	58	155	3	3	3	3	2	1	15	92.1561	1.66735	2015	NA	0	0	0	0	NA	0	0	0	0	FALSE	0	g	2
5ev	1	F	58	150	4	3	3	3	2	3	18	91.1561	1.11182	2016	NA	0	0	0	0	1	0	0	1	0	FALSE	0	g	2
10hc	1	F	86	162	1	3	2	2	3	1	12	84.2382	4.98015	2015	0	0	0	0	0	NA	0	1	1	1	TRUE	0	g	4
10hc	1	F	98	151	2	3	4	3	3	2	17	76.0055	0.309491	2015	NA	0	0	0	0	NA	0	0	0	0	FALSE	0	g	1
7rp	1	F	60	148	2	1	2	2	2	2	11	94.1952	3.22549	2016	0	0	0	0	0	1	0	1	0	1	TRUE	0	g	3
10hc	1	F	115	165	3	3	4	4	3	2	19	79.9179	1.08978	2015	NA	0	0	0	0	NA	0	NA	NA	NA	FALSE	0	g	2
10hc	0	M	79	169	4	1	4	3	4	2	18	82.9752	0.977548	2016	NA	0	0	0	0	1	0	1	NA	0	FALSE	0	g	2
10hc	1	F	53	155	2	3	4	4	3	2	18	87.3676	2.82546	2015	NA	0	0	0	0	NA	0	0	0	0	FALSE	0	g	3
10hc	1	F	64	160	2	3	2	2	3	2	14	86.4257	3.06651	2015	0	0	0	0	0	NA	0	0	0	0	TRUE	0	g	3
5ev	1	F	122	166	4	4	3	3	2	1	17	75.6514	1.52251	2016	NA	0	0	0	0	0	1	1	0	0	FALSE	0	g	2
10hc	1	F	37	168	4	4	4	4	1	2	19	98.3437	5.59354	2015	NA	0	0	0	0	NA	0	NA	NA	NA	FALSE	0	g	4
10av	0	F	76	164	2	2	3	2	3	2	14	70.693	1.24324	2016	0	0	0	0	0	1	0	1	0	1	TRUE	0	g	2
10hc	1	F	86	157	4	4	2	2	3	2	17	86.475	1.1199	2015	NA	0	0	0	0	NA	0	1	0	0	FALSE	0	g	2
7il	0	F	73	162	3	3	1	1	3	1	12	75.9417	1.88653	2016	0	0	0	0	0	1	0	1	0	1	TRUE	0	g	2
10hc	1	F	70	158	4	4	4	4	3	2	21	79.1896	8.41901	2015	NA	0	0	0	0	NA	0	NA	NA	NA	FALSE	0	g	4
10hc	1	F	42	160	1	3	2	2	3	2	13	92.5202	2.4943	2015	0	0	0	0	0	NA	0	0	0	0	TRUE	0	g	3
10as	1	F	62	155	4	4	2	2	3	2	17	93.0124	5.49795	2016	NA	0	0	0	0	1	0	1	0	1	FALSE	0	m	4
10hc	1	F	91	156	3	4	4	4	3	2	20	90.0123	8.41627	2015	NA	0	0	0	0	NA	0	NA	NA	NA	FALSE	0	g	4
7il	0	F	102	173	3	3	3	3	4	2	18	83.0136	0.884459	2016	NA	0	0	0	0	1	0	1	NA	0	FALSE	0	g	1
6ub	1	M	60	180	3	3	3	3	3	2	17	91.1808	0.112482	2016	NA	0	0	0	0	1	0	0	0	0	FALSE	0	g	1
10hc	1	F	39	152	4	4	1	2	1	1	13	91.7645	8.41353	2015	0	0	0	0	0	NA	1	1	1	1	TRUE	1	g	4
10hc	1	F	81	153	2	3	2	2	3	1	13	78.486	2.393	2015	1	0	0	0	0	NA	0	1	1	0	TRUE	0	g	3
10hc	1	F	48	155	4	4	4	4	3	2	21	94.5654	1.7796	2015	NA	0	0	0	0	NA	0	NA	NA	NA	FALSE	0	g	2
10lp	0	M	70	156	4	4	4	4	4	3	23	85.6693	1.96046	2016	NA	0	0	0	0	1	0	NA	NA	NA	FALSE	0	p	2
10hc	1	F	70	164	2	3	3	3	3	2	16	91.54	1.84257	2015	NA	0	0	0	0	NA	0	0	0	0	FALSE	0	g	2
4uj	0	M	49	156	3	3	4	3	3	3	19	80.9601	0.213785	2016	NA	0	0	0	0	1	0	NA	NA	NA	FALSE	0	p	1
10hc	1	F	77	162	3	4	4	4	3	2	20	80.9966	0.974675	2015	NA	0	0	0	0	NA	0	NA	NA	NA	FALSE	0	g	2
5xl	1	F	46	164	4	4	2	2	3	2	17	96.287	6.03447	2016	NA	0	0	0	0	1	1	1	1	1	FALSE	1	p	4
10hc	1	F	60	158	3	3	2	2	2	1	13	94.3628	3.64419	2015	0	0	0	0	0	NA	0	1	0	0	TRUE	0	g	3
10hc	1	F	58	161	2	3	2	2	3	2	14	91.3539	6.78166	2015	0	0	0	0	0	NA	0	1	0	0	TRUE	0	g	4
6ma	0	F	46	159	4	4	4	3	3	3	21	89.705	3.80033	2016	NA	0	0	0	0	1	0	NA	NA	NA	FALSE	0	p	3
10hc	1	F	75	149	4	4	4	4	3	2	21	91.1786	4.70089	2015	NA	0	0	0	0	NA	0	NA	NA	NA	FALSE	0	g	4
8rb	1	F	62	160	3	4	2	3	4	3	19	93.9269	5.67307	2016	NA	0	0	0	0	1	0	NA	NA	NA	FALSE	0	m	4
10hc	1	M	58	157	4	4	2	2	3	2	17	96.1205	8.33139	2015	NA	0	0	0	0	NA	1	0	0	0	FALSE	0	g	4
10hc	1	F	49	149	2	4	4	4	3	2	19	95.5072	8.33139	2015	NA	0	0	0	0	NA	0	NA	NA	NA	FALSE	0	g	4
16ep	0	F	49	165	4	3	4	4	4	3	22	89.4011	2.01248	2016	NA	0	0	0	0	1	0	NA	NA	NA	FALSE	0	m	2
10hc	1	F	38	142	3	4	2	2	3	2	16	99.2664	6.28896	2015	NA	0	0	0	0	NA	0	1	0	0	FALSE	0	g	4
4Rm	1	F	56	157	1	1	1	2	1	1	7	94.6196	4.40279	2016	1	0	0	0	0	1	0	1	1	1	TRUE	0	g	4
10hc	1	F	61	158	3	4	4	4	3	2	20	98.5627	6.34919	2015	NA	0	0	0	0	NA	0	NA	NA	NA	FALSE	0	g	4
10hc	1	F	62	170	2	3	2	2	3	2	14	91.6632	5.82888	2015	0	0	0	0	0	NA	0	0	0	0	TRUE	0	g	4
10av	0	M	59	174	3	4	4	4	3	3	21	81.1189	0.0220174	2016	NA	0	0	0	0	1	0	NA	NA	NA	FALSE	0	g	1
10hc	1	F	52	167	3	4	4	4	3	2	20	98.7023	5.86995	2015	NA	0	0	0	0	NA	1	NA	NA	NA	FALSE	1	g	4
4Rm	1	M	55	170	3	3	4	3	3	2	18	90.3566	1.82082	2016	NA	0	0	0	0	1	0	1	1	1	FALSE	0	g	2
10hc	1	F	67	152	2	3	2	2	3	2	14	93.9603	5.38547	2015	0	0	0	0	0	NA	0	0	0	1	TRUE	0	g	4
10hc	1	F	66	150	2	3	3	2	3	2	15	89.7769	4.12332	2015	NA	0	0	0	0	NA	0	0	0	0	FALSE	0	g	3
10av	0	M	92	165	3	4	4	4	4	3	22	79.457	1.36371	2016	NA	0	0	0	0	1	0	NA	NA	NA	FALSE	0	g	2
10hc	1	F	40	153	3	3	1	1	3	2	13	105.826	3.85216	2015	0	0	0	0	0	NA	0	1	0	0	TRUE	0	g	3
10av	0	F	76	153	3	4	4	4	2	3	20	72.8231	6.23445	2016	NA	0	0	0	0	1	0	NA	NA	NA	FALSE	0	g	4
6ub	1	F	63	155	3	3	3	2	3	3	17	96.2514	2.5547	2016	NA	0	0	0	0	1	0	0	0	0	FALSE	0	g	3
10hc	1	F	78	162	3	4	4	4	3	2	20	94.2012	2.60381	2015	NA	0	0	0	0	NA	0	NA	NA	NA	FALSE	0	g	3
10hc	1	F	55	158	2	3	2	3	3	2	15	92.3778	2.53263	2015	NA	0	0	0	0	NA	0	1	0	0	FALSE	0	g	3
10on	0	F	53	160	2	2	1	2	3	2	12	93.4286	5.35011	2016	1	0	0	0	0	1	0	1	0	1	TRUE	0	m	4
10hc	1	F	38	160	3	4	4	4	3	2	20	95.1595	1.05955	2015	NA	0	0	0	0	NA	0	NA	NA	NA	FALSE	0	g	2
10hc	0	F	60	165	2	3	4	3	3	2	17	99.0796	0.424604	2016	NA	0	0	0	0	1	0	1	0	0	FALSE	0	g	1
10hc	1	F	62	156	3	4	4	4	3	2	20	74.0508	1.93292	2015	NA	0	0	0	0	NA	0	NA	NA	NA	FALSE	0	g	2
10hc	0	M	62	168	3	4	2	3	4	1	17	91.2738	0.169979	2016	NA	0	0	0	0	1	0	1	NA	1	FALSE	0	g	1
10hc	1	F	59	148	1	3	4	4	3	2	17	86.0397	0.793977	2015	NA	0	0	0	0	NA	0	0	0	0	FALSE	0	g	1
10hc	1	F	82	150	4	4	4	4	3	2	21	91.6496	0.262948	2015	NA	0	0	0	0	NA	0	NA	NA	NA	FALSE	0	g	1
7rp	1	F	49	167	4	4	4	4	3	3	22	88.9494	0.506742	2016	NA	0	0	0	0	1	0	NA	NA	NA	FALSE	0	g	1
10hc	1	F	86	148	3	4	4	4	3	2	20	NA	NA	2015	NA	0	0	0	0	NA	0	NA	NA	NA	FALSE	0	g	NA
5ev	1	M	61	170	4	3	4	4	3	3	21	90.562	10.7711	2016	NA	0	0	0	0	1	0	NA	NA	NA	FALSE	0	g	4
10hc	1	F	73	175	4	4	3	4	4	3	22	77.5241	0.711971	2016	NA	0	0	0	0	0	0	NA	NA	NA	FALSE	0	g	1
10hc	1	M	57	165	2	3	2	2	3	2	14	86.1109	0.372462	2015	0	0	0	0	0	NA	0	0	0	0	TRUE	0	g	1
10hc	1	F	81	150	3	3	4	3	4	2	19	72.5011	0.657084	2015	NA	0	0	0	0	NA	0	NA	NA	NA	FALSE	0	g	1
10hc	1	M	73	173	2	3	2	2	3	3	15	85.2504	7.11058	2016	NA	0	0	0	0	1	0	1	1	1	FALSE	0	g	4
10hc	1	F	51	160	3	3	2	2	2	1	13	95.5154	6.78713	2015	0	0	0	0	0	NA	0	0	1	0	TRUE	0	g	4
10lp	0	F	60	153	4	4	4	3	4	3	22	83.093	0.558762	2016	NA	0	0	0	0	1	0	NA	NA	NA	FALSE	0	p	1
10hc	1	F	64	162	3	4	4	3	3	2	19	91.8138	5.52236	2015	NA	0	0	0	0	NA	0	NA	NA	NA	FALSE	0	g	4
10hc	1	M	92	182	4	4	2	2	3	1	16	54.7023	1.95483	2015	NA	0	0	0	0	NA	0	1	0	1	FALSE	0	g	2
10as	1	F	57	152	4	4	4	4	3	3	22	100.974	0.632686	2016	NA	0	0	0	0	1	0	NA	NA	NA	FALSE	0	m	1
10hc	1	F	49	152	2	3	1	2	2	1	11	98.341	0.0767739	2015	0	0	0	0	0	NA	1	1	1	1	TRUE	0	g	1
10hc	1	F	59	169	3	3	2	2	3	1	14	93.6783	3.1021	2015	0	0	0	0	0	NA	0	0	0	0	TRUE	0	g	3
4Rm	1	M	128	185	4	3	4	3	2	3	19	79.0107	4.66563	2016	NA	0	0	0	0	1	0	NA	NA	NA	FALSE	0	g	4
10hc	1	F	55	157	3	3	3	2	3	1	15	95.1923	3.49087	2015	NA	0	0	0	0	NA	0	0	0	0	FALSE	0	g	3
10hc	1	F	59	156	3	3	4	3	3	2	18	87.5373	4.75291	2015	NA	0	0	0	0	NA	0	0	0	0	FALSE	0	g	4
7rp	1	M	98	174	3	2	3	3	3	3	17	90.113	2.69969	2016	NA	0	0	0	0	1	0	1	0	0	FALSE	0	g	3
10hc	1	F	35	156	2	4	2	2	2	1	13	95.5455	3.92882	2015	1	0	0	0	0	NA	0	1	1	1	TRUE	0	g	3
4Rm	1	F	50	162	3	3	3	3	3	3	18	98.0858	0.580665	2016	NA	0	0	0	0	1	0	1	0	0	FALSE	0	g	1
10hc	1	F	84	168	3	3	2	2	3	1	14	83.8576	8.39163	2015	0	0	1	1	0	NA	0	0	0	0	TRUE	0	g	4
5ev	1	F	45	145	2	2	1	2	1	1	9	85.7214	2.82016	2016	0	0	0	0	0	1	0	1	0	1	TRUE	0	g	3
10hc	1	F	84	159	4	4	4	3	4	2	21	93.9658	8.16165	2015	NA	0	0	0	0	NA	0	NA	NA	NA	FALSE	0	g	4
5xl	1	F	35	158	4	4	3	4	2	3	20	91.241	2.05355	2016	NA	0	0	0	0	1	0	NA	NA	NA	FALSE	0	p	2
9ra	1	F	53	165	4	4	3	3	4	2	20	93.549	4.07972	2016	NA	0	0	0	0	1	0	NA	NA	NA	FALSE	0	p	3
10hc	1	F	54	160	2	3	3	2	3	1	14	93.6235	3.72895	2015	1	0	0	0	0	NA	0	1	0	1	TRUE	0	g	3
10hc	1	F	46	168	3	4	4	3	2	2	18	92.7885	5.11716	2015	NA	0	0	0	0	NA	0	0	0	0	FALSE	0	g	4
10as	0	F	85	168	3	3	2	3	4	2	17	84.8534	3.60332	2016	NA	0	0	0	0	1	0	0	NA	0	FALSE	0	g	3
10hc	1	F	55	150	3	4	4	3	2	2	18	86.026	8.32592	2015	NA	0	0	0	0	NA	0	0	1	0	FALSE	0	g	4
7rp	1	F	48	162	4	4	4	3	4	3	22	89.2067	0.0466586	2016	NA	0	0	0	0	0	0	NA	NA	NA	FALSE	0	g	1
10hc	1	F	82	150	2	3	2	2	3	1	13	78.4285	8.14248	2015	0	0	0	0	0	NA	0	0	0	0	TRUE	0	g	4
10hc	1	F	58	160	2	3	2	2	3	1	13	96.3997	8.43543	2015	0	0	0	0	0	NA	0	1	0	1	TRUE	0	g	4
10hc	1	F	51	157	3	4	3	3	2	2	17	85.9849	4.62161	2015	NA	0	0	0	0	NA	0	0	1	0	FALSE	0	g	4
10av	0	F	74	160	3	4	3	3	3	2	18	94.2801	4.06591	2016	NA	0	0	0	0	1	0	1	0	1	FALSE	0	g	3
10hc	1	F	61	150	3	4	2	2	3	2	16	84.512	2.9295	2015	NA	0	0	0	0	NA	0	0	0	0	FALSE	0	g	3
10hc	1	F	82	162	3	3	2	2	3	1	14	86.6366	0.558636	2015	1	0	0	0	0	NA	0	1	0	1	TRUE	0	g	1
8rb	1	M	84	170	3	4	4	4	4	3	22	87.5558	0.44377	2016	NA	0	0	0	0	1	0	NA	NA	NA	FALSE	0	m	1
10ed	1	M	76	NA	2	3	3	3	3	3	17	81.8207	0.635295	2015	NA	0	0	0	0	NA	0	0	0	1	FALSE	0	p	1
10ed	1	M	85	NA	2	3	4	3	3	3	18	79.655	3.18971	2015	NA	0	0	0	0	NA	0	0	0	1	FALSE	0	p	3
10ed	1	M	55	163	3	3	4	4	3	3	20	80.2409	2.5381	2015	NA	0	0	0	0	NA	0	NA	NA	NA	FALSE	0	p	3
10av	0	M	71	162	4	4	4	3	3	3	21	83.5475	2.79552	2016	NA	0	0	0	0	1	0	NA	NA	NA	FALSE	0	g	3
10hc	0	F	47	157	1	2	2	2	2	2	11	95.4355	1.6675	2016	0	0	0	0	0	1	0	1	1	1	TRUE	0	g	2
10ed	1	M	60	168	3	4	3	3	3	3	19	88.9802	0.0795118	2015	NA	0	0	0	0	NA	0	NA	NA	NA	FALSE	0	p	1
10ed	1	M	74	166	3	4	4	4	3	3	21	89.4784	3.83573	2015	NA	0	0	0	0	NA	0	NA	NA	NA	FALSE	0	p	3
10ed	1	F	42	165	1	2	1	1	2	2	9	87.7344	6.56274	2015	1	0	0	0	0	NA	0	0	1	1	TRUE	0	p	4
4Rm	1	M	86	187	4	4	2	4	4	3	21	90.499	2.71065	2016	NA	0	0	0	0	1	0	NA	NA	NA	FALSE	0	g	3
10ed	1	F	43	150	2	2	2	2	2	2	12	85.1855	5.71663	2015	0	0	0	0	0	NA	0	0	1	1	TRUE	0	p	4
10on	0	M	58	175	4	3	2	3	2	2	16	86.1238	5.3638	2016	NA	0	0	0	0	1	0	1	1	1	FALSE	0	m	4
10ed	1	F	42	165	2	2	1	1	2	2	10	85.8344	4.05202	2015	1	0	0	0	0	NA	0	1	1	1	TRUE	0	p	3
10hc	0	F	85	158	4	2	2	2	3	1	14	79.7336	5.5664	2016	1	0	0	0	0	1	0	1	1	1	TRUE	0	g	4
10ed	1	F	66	160	3	3	3	3	3	3	18	85.18	2.93498	2015	NA	0	0	0	0	NA	0	0	0	1	FALSE	0	p	3
10ed	1	M	86	185	3	4	4	4	3	3	21	79.3101	0.709103	2015	NA	0	0	0	0	NA	0	NA	NA	NA	FALSE	0	p	1
10ed	1	F	49	155	2	3	2	2	3	2	14	83.0719	3.51551	2015	0	0	0	0	0	NA	0	1	0	1	TRUE	0	p	3
10ed	1	F	60	160	4	4	4	4	3	3	22	78.3682	2.65298	2015	NA	0	0	0	0	NA	0	NA	NA	NA	FALSE	0	p	3
10ed	1	F	47	160	3	2	2	2	2	2	13	89.514	2.85832	2015	NA	0	0	0	0	NA	0	1	1	1	TRUE	0	p	3
16ep	0	F	50	170	4	3	3	4	2	3	19	86.0143	0.0548723	2016	NA	0	0	0	0	1	0	NA	NA	NA	FALSE	0	m	1
10ed	1	F	57	NA	3	3	2	2	3	2	15	92.7228	5.12537	2015	NA	0	0	0	0	NA	0	1	0	1	FALSE	0	p	4
4Rm	1	F	72	164	2	2	3	2	3	2	14	85.401	4.20566	2016	1	0	0	0	0	1	0	1	1	0	TRUE	0	g	3
10ed	1	F	48	NA	2	3	1	2	2	1	11	69.2705	8.23009	2015	NA	0	0	0	0	NA	0	0	0	1	TRUE	0	p	4
10av	0	F	41	158	2	3	4	4	3	3	19	89.1684	1.15289	2016	NA	0	0	0	0	1	0	NA	NA	NA	FALSE	0	g	2
6ub	1	F	44	165	2	4	4	4	3	3	20	85.5434	0.104269	2016	NA	0	0	0	0	1	0	NA	NA	NA	FALSE	0	g	1
10ed	1	F	59	158	2	3	3	3	3	3	17	78.7488	2.60929	2015	NA	0	0	0	0	NA	0	0	0	1	FALSE	0	p	3
10ed	1	F	55	150	3	3	2	2	2	2	14	102.864	5.44022	2015	0	0	0	0	0	NA	0	1	0	1	TRUE	0	p	4
10ed	1	F	98	165	3	4	3	2	3	2	17	66.9076	8.18629	2015	NA	0	0	0	0	NA	0	0	0	1	FALSE	0	p	4
10av	0	F	44	160	2	4	3	3	2	2	16	84.4181	2.3384	2016	NA	0	0	0	0	1	0	1	1	1	FALSE	0	g	3
10ed	1	F	81	160	4	4	3	3	3	3	20	80.3422	0.596966	2015	NA	0	0	0	0	NA	0	NA	NA	NA	FALSE	0	p	1
4Rm	1	F	70	151	4	3	3	3	3	2	18	88.462	12.3318	2016	NA	0	0	0	0	1	0	0	1	0	FALSE	0	g	4
10ed	1	F	62	158	3	4	4	4	2	3	20	91.6167	1.28964	2015	NA	0	0	0	0	NA	0	NA	NA	NA	FALSE	0	p	2
10ed	1	F	46	155	4	4	4	3	3	3	21	88.4408	1.42106	2015	NA	0	0	0	0	NA	0	NA	NA	NA	FALSE	0	p	2
10ed	1	F	71	165	3	2	3	3	3	3	17	76.4682	1.77139	2015	NA	0	0	0	0	NA	0	0	0	1	FALSE	0	p	2
5ev	1	F	66	168	3	3	3	3	3	3	18	90.0582	0.813274	2016	NA	0	0	0	0	0	0	0	0	0	FALSE	0	g	1
10ed	1	F	52	162	3	3	3	3	1	3	16	82.3272	3.04449	2015	NA	0	0	0	0	NA	0	0	1	1	FALSE	0	p	3
10ed	1	M	72	170	3	4	4	4	4	3	22	83.5729	2.06993	2015	NA	0	0	0	0	NA	0	NA	NA	NA	FALSE	0	p	2
10ed	1	F	74	155	3	4	4	4	3	3	21	80.0684	1.95756	2015	NA	0	0	0	0	NA	0	NA	NA	NA	FALSE	0	p	2
7rp	1	M	74	172	3	1	2	2	3	2	13	73.3653	0.0768897	2016	1	0	0	0	0	0	0	1	0	0	TRUE	0	g	1
8rb	1	F	55	162	3	4	4	4	4	3	22	92.2294	1.3993	2016	NA	0	0	0	0	1	0	NA	NA	NA	FALSE	0	m	2
10ed	1	F	48	NA	2	2	2	2	3	2	13	69.9576	3.35398	2015	1	0	0	0	0	NA	0	1	1	1	TRUE	0	p	3
10ed	1	F	71	NA	3	4	3	3	3	1	17	87.6441	0.134269	2015	NA	0	0	0	0	NA	0	0	0	1	FALSE	0	p	1
10lp	0	F	56	162	4	4	4	4	3	3	22	84.5769	1.14467	2016	NA	0	0	0	0	1	0	NA	NA	NA	FALSE	0	p	2
10ed	1	F	64	NA	3	3	4	3	3	3	19	93.0595	0.137007	2015	NA	0	0	0	0	NA	0	NA	NA	NA	FALSE	0	p	1
4Rm	1	F	58	160	4	4	4	4	3	3	22	95.3999	5.19678	2016	NA	0	0	0	0	1	0	NA	NA	NA	FALSE	0	g	4
10ed	1	M	52	NA	3	3	4	4	3	3	20	70.9979	0.197239	2015	NA	0	0	0	0	NA	0	NA	NA	NA	FALSE	0	p	1
10ed	1	M	57	NA	2	2	2	2	3	2	13	78.423	4.12606	2015	1	0	0	0	0	NA	0	1	0	1	TRUE	0	p	3
16ep	0	F	87	165	4	4	4	4	4	3	23	87.0821	1.78797	2016	NA	0	0	0	0	1	0	NA	NA	NA	FALSE	0	m	2
10ed	1	F	47	NA	2	2	2	2	3	2	13	87.9124	0.424481	2015	1	0	0	0	0	NA	0	0	0	1	TRUE	0	p	1
7rp	1	F	55	163	4	4	4	4	3	3	22	87.2491	1.35823	2016	NA	0	0	0	0	1	0	NA	NA	NA	FALSE	0	g	2
10ed	1	F	61	NA	3	4	4	4	3	3	21	84.0575	0.213666	2015	NA	0	0	0	0	NA	0	NA	NA	NA	FALSE	0	p	1
7rp	1	F	71	157	3	2	4	4	3	3	19	84.9192	2.01248	2016	NA	0	0	0	0	1	0	NA	NA	NA	FALSE	0	g	2
10ed	1	M	52	NA	2	2	2	2	3	2	13	80.011	2.32729	2015	1	0	0	0	0	NA	0	1	0	1	TRUE	0	p	3
10as	0	F	49	157	4	4	4	4	4	3	23	91.0712	2.70243	2016	NA	0	0	0	0	1	0	NA	NA	NA	FALSE	0	g	3
10ed	1	F	41	NA	2	2	2	2	3	2	13	79.5592	8.38889	2015	1	0	0	0	0	NA	1	1	0	1	TRUE	1	p	4
10on	0	F	90	165	3	3	3	3	2	2	16	87.0301	5.40213	2016	NA	0	0	0	0	1	0	1	1	1	FALSE	0	m	4
10ed	1	M	50	NA	2	2	2	2	3	2	13	87.8056	2.91307	2015	1	0	0	0	0	NA	0	1	0	1	TRUE	0	p	3
10ed	1	F	76	NA	3	3	3	3	3	2	17	88.5175	0.175337	2015	NA	0	0	0	0	NA	0	0	0	1	FALSE	0	p	1
10hc	0	M	68	172	3	4	3	3	3	3	19	85.36	1.78523	2016	NA	0	0	0	0	1	0	NA	NA	NA	FALSE	0	g	2
10ed	1	F	67	NA	2	2	4	4	3	3	18	72.0903	0.659822	2015	NA	0	0	0	0	NA	0	0	0	1	FALSE	0	p	1
10ed	1	F	75	NA	3	4	4	3	3	3	20	83.1157	1.84257	2015	NA	0	0	0	0	NA	0	NA	NA	NA	FALSE	0	p	2
10ed	1	F	52	NA	2	2	2	2	3	2	13	64.2601	3.91239	2015	1	0	0	0	0	NA	0	1	0	1	TRUE	0	p	3
4Rm	1	F	32	150	4	3	3	2	1	1	14	93.6011	0.189144	2016	1	0	0	0	0	1	0	1	1	1	TRUE	0	g	1
10ed	1	F	56	NA	4	4	4	3	3	3	21	88.1068	1.82341	2015	NA	0	0	0	0	NA	0	NA	NA	NA	FALSE	0	p	2
16ip	0	M	84	165	4	2	2	2	2	1	13	89.7954	5.66223	2016	1	0	0	0	0	1	0	0	0	1	TRUE	0	m	4
6ma	0	M	71	170	4	4	4	4	3	3	22	86.9315	3.61153	2016	NA	0	0	0	0	1	0	NA	NA	NA	FALSE	0	p	3
10ed	1	F	57	NA	3	3	4	3	3	2	18	84.8597	0.813142	2015	NA	0	0	0	0	NA	0	0	0	1	FALSE	0	p	1
10ed	1	M	74	NA	3	4	4	3	3	2	19	78.924	0.353297	2015	NA	0	0	0	0	NA	0	NA	NA	NA	FALSE	0	p	1
4uj	0	M	84	197	3	4	3	3	3	3	19	89.0945	7.84149	2016	NA	0	0	0	0	1	0	NA	NA	NA	FALSE	0	p	4
10ed	1	F	74	NA	3	2	2	2	4	2	15	95.8877	7.30196	2015	NA	0	0	0	0	NA	0	0	NA	1	FALSE	0	p	4
10av	0	F	93	167	4	4	4	4	4	3	23	88.4812	1.53072	2016	NA	0	0	0	0	1	0	NA	NA	NA	FALSE	0	g	2
10ed	1	M	76	NA	3	2	2	2	3	2	14	93.4784	2.15206	2015	1	0	0	0	0	NA	0	0	0	1	TRUE	0	p	2
8rb	1	M	64	160	3	4	2	4	4	3	20	94.343	1.94403	2016	NA	0	0	0	0	1	0	NA	NA	NA	FALSE	0	m	2
10ed	1	M	73	NA	3	2	2	2	3	2	14	90.6229	0.613393	2015	0	0	0	0	0	NA	0	0	0	1	TRUE	0	p	1
10ed	1	F	72	NA	2	2	2	2	3	1	12	68.1425	3.10484	2015	0	0	0	0	0	NA	0	0	0	1	TRUE	0	p	3
10hc	1	F	43	156	4	3	2	4	3	3	19	99.359	1.09265	2016	NA	0	0	0	0	1	0	NA	NA	NA	FALSE	0	g	2
10ed	1	F	48	NA	2	2	2	2	2	1	11	83.6222	8.43817	2015	0	0	0	0	0	NA	1	0	0	1	TRUE	1	p	4
10as	1	F	46	149	4	4	3	3	2	3	19	94.7893	2.25079	2016	NA	0	0	0	0	1	0	NA	NA	NA	FALSE	0	m	3
5xl	1	M	80	176	4	4	4	4	3	3	22	67.7059	7.65543	2016	NA	0	0	0	0	1	0	NA	NA	NA	FALSE	0	p	4
10as	0	F	57	160	4	4	4	4	3	3	22	84.7905	2.87492	2016	NA	0	0	0	0	0	0	NA	NA	NA	FALSE	0	g	3
6ub	1	M	69	169	3	4	4	3	3	3	20	93.1	5.93043	2016	NA	0	0	0	0	1	0	NA	NA	NA	FALSE	0	g	4
7rp	1	F	50	150	3	1	2	2	2	1	11	93.6996	0.200096	2016	0	0	0	0	0	1	1	0	1	1	TRUE	1	g	1
9ra	1	F	42	170	4	4	3	4	2	3	20	84.0923	1.49513	2016	NA	0	0	0	0	1	0	NA	NA	NA	FALSE	0	p	2
5ev	1	M	74	177	3	4	3	4	2	3	19	82.9889	0.810536	2016	NA	0	0	0	0	1	0	NA	NA	NA	FALSE	0	g	1
7rp	1	F	99	160	4	2	4	3	3	3	19	62.2602	1.68941	2016	NA	0	0	0	0	1	0	NA	NA	NA	FALSE	0	g	2
4Rm	1	F	71	160	1	1	2	2	3	1	10	87.3723	4.60539	2016	0	0	0	0	0	1	0	0	0	0	TRUE	0	g	4
4Rm	1	F	40	150	2	2	3	2	4	2	15	77.9128	1.3774	2016	NA	0	0	0	0	1	0	1	NA	1	FALSE	0	g	2
10as	0	F	37	158	2	3	1	2	2	2	12	85.0259	1.92487	2016	NA	0	0	0	0	1	1	1	1	1	TRUE	0	g	2
4Rm	1	F	42	165	4	4	4	3	2	2	19	89.7132	2.22615	2016	NA	0	0	0	0	1	1	NA	NA	NA	FALSE	1	g	3
10hc	0	F	48	158	2	1	2	2	2	2	11	92.6592	3.61153	2016	0	0	0	0	0	1	0	0	0	1	TRUE	0	g	3
7rp	1	F	38	148	4	3	4	4	4	3	22	80.6124	1.99879	2016	NA	0	0	0	0	1	0	NA	NA	NA	FALSE	0	g	2
8rb	1	M	59	165	4	4	4	4	4	3	23	89.3573	0.0274932	2016	NA	0	0	0	0	1	0	NA	NA	NA	FALSE	0	m	1
10hc	0	F	72	165	3	4	4	3	3	3	20	82.8821	1.6156	2016	NA	0	0	0	0	1	0	NA	NA	NA	FALSE	0	g	2
10on	0	F	48	155	2	2	1	2	3	1	11	89.5681	5.48426	2016	1	0	0	0	0	1	0	1	1	1	TRUE	0	m	4
5xl	1	F	60	166	3	4	2	1	2	1	13	92.2403	2.00974	2016	1	0	0	0	0	1	1	1	1	1	TRUE	1	p	2
10av	0	F	57	149	4	4	4	4	3	3	22	93.727	1.80987	2016	NA	0	0	0	0	1	0	NA	NA	NA	FALSE	0	g	2
10lp	0	F	99	154	4	3	3	3	3	2	18	79.3941	1.58822	2016	NA	0	0	0	0	0	0	1	0	0	FALSE	0	p	2
7il	0	F	70	159	4	4	4	4	4	3	23	89.1766	2.43971	2016	NA	0	0	0	0	0	0	NA	NA	NA	FALSE	0	g	3
10as	1	M	78	175	3	4	4	3	2	3	19	88.8563	4.0221	2016	NA	0	0	0	0	1	0	NA	NA	NA	FALSE	0	m	3
4Rm	1	F	69	148	3	3	2	3	4	3	18	94.187	3.10502	2016	NA	0	0	0	0	1	0	1	NA	0	FALSE	0	g	3
10av	0	F	41	146	3	4	4	2	1	3	17	102.609	0.717447	2016	NA	0	0	0	0	1	0	1	0	1	FALSE	0	g	1
7il	0	F	83	175	3	2	3	2	3	2	15	87.4572	1.98236	2016	NA	0	0	0	0	1	0	1	0	0	FALSE	0	g	2
16ip	0	F	49	160	4	3	4	4	2	3	20	79.4954	4.10436	2016	NA	0	0	0	0	1	0	NA	NA	NA	FALSE	0	m	3
4Rm	1	F	35	147	2	2	3	3	1	2	13	89.8666	2.01248	2016	1	0	0	0	0	1	0	1	1	1	TRUE	0	g	2
10ah	1	F	62	150	4	4	4	3	3	3	21	91.1917	1.32811	2016	NA	0	0	0	0	1	0	NA	NA	NA	FALSE	0	p	2
16ep	0	F	76	172	4	4	4	4	4	3	23	76.4208	0.257592	2016	NA	0	0	0	0	1	0	NA	NA	NA	FALSE	0	m	1
5ev	1	F	55	172	3	3	3	3	3	3	18	96.7716	10.0099	2016	NA	0	0	0	0	0	0	0	0	0	FALSE	0	g	4
10hc	0	F	92	160	4	3	3	3	4	2	19	80.4564	0.238426	2016	NA	0	0	0	0	0	0	NA	NA	NA	FALSE	0	g	1
16ep	0	F	50	175	3	2	2	2	3	2	14	98.6635	6.55205	2016	1	0	0	0	0	1	0	1	0	1	TRUE	0	m	4
10on	0	F	51	155	1	3	1	1	1	1	8	88.4045	5.37201	2016	1	0	0	0	0	1	0	1	1	1	TRUE	0	m	4
10as	0	F	39	158	4	3	2	3	3	3	18	91.1369	1.34454	2016	NA	0	0	0	0	1	0	0	0	0	FALSE	0	g	2
8rb	1	F	55	168	4	4	4	4	3	3	22	85.3326	0.670902	2016	NA	0	0	0	0	1	0	NA	NA	NA	FALSE	0	m	1
10hc	0	F	60	160	1	2	2	2	2	2	11	87.7885	1.36371	2016	0	0	0	0	0	1	0	0	0	1	TRUE	0	g	2
7rp	1	F	72	157	4	4	4	4	3	3	22	91.022	4.12078	2016	NA	0	0	0	0	1	0	NA	NA	NA	FALSE	0	g	3
10av	0	F	53	162	4	4	4	4	3	3	22	90.1842	1.13099	2016	NA	0	0	0	0	1	0	NA	NA	NA	FALSE	0	g	2
9ra	1	F	46	162	2	2	2	2	3	1	12	83.3804	21.5476	2016	0	0	0	0	0	1	0	0	0	0	TRUE	0	p	4
10av	0	F	57	151	4	4	4	4	3	3	22	95.816	0.0603481	2016	NA	0	0	0	0	1	0	NA	NA	NA	FALSE	0	g	1
10ah	1	F	68	160	4	2	2	2	3	2	15	79.3347	7.41695	2015	NA	0	0	0	0	NA	0	0	0	0	FALSE	0	p	4
4uj	0	F	51	150	3	4	4	4	3	3	21	81.5734	0.276757	2016	NA	0	0	0	0	0	0	NA	NA	NA	FALSE	0	p	1
10ah	1	F	62	160	2	2	1	1	2	1	9	83.4168	6.19861	2015	1	0	0	0	0	NA	0	1	0	1	TRUE	0	p	4
10ah	1	F	50	155	3	4	3	3	2	2	17	95.0226	3.87953	2015	NA	0	0	0	0	NA	0	0	0	1	FALSE	0	p	3
10ah	1	F	56	155	4	4	4	4	4	3	23	96.178	3.57301	2015	NA	0	0	0	0	NA	0	NA	NA	NA	FALSE	0	p	3
10av	0	F	54	156	4	4	4	4	3	3	22	94.4608	4.96668	2016	NA	0	0	0	0	1	0	NA	NA	NA	FALSE	0	g	4
10ah	1	F	85	160	3	3	2	2	3	2	15	91.3347	3.50456	2015	NA	0	0	0	0	NA	0	0	0	1	FALSE	0	p	3
7il	0	F	61	155	4	4	3	3	3	3	20	89.3217	2.45887	2016	NA	0	0	0	0	1	0	NA	NA	NA	FALSE	0	g	3
10ah	1	F	55	145	4	4	4	4	3	3	22	83.5702	3.41421	2015	NA	0	0	0	0	NA	0	NA	NA	NA	FALSE	0	p	3
10ah	1	F	56	155	4	3	4	4	3	3	21	88.7556	2.95688	2015	NA	0	0	0	0	NA	0	NA	NA	NA	FALSE	0	p	3
6ub	1	M	40	168	2	3	2	3	2	1	13	89.7187	1.67572	2016	1	0	0	0	0	1	0	1	1	1	TRUE	0	g	2
10ah	1	F	59	140	4	3	4	3	2	3	19	87.447	2.38204	2015	NA	0	0	0	0	NA	0	NA	NA	NA	FALSE	0	p	3
10ah	1	F	62	160	4	4	3	3	3	2	19	87.269	2.24789	2015	NA	0	0	0	0	NA	0	NA	NA	NA	FALSE	0	p	3
16ip	0	F	93	175	1	1	2	1	3	1	9	73.201	4.14816	2016	1	0	0	0	0	1	0	1	0	1	TRUE	0	m	3
10ah	1	F	47	150	4	3	4	4	3	3	21	87.896	1.79877	2015	NA	0	0	0	0	NA	0	NA	NA	NA	FALSE	0	p	2
10av	0	M	96	174	3	4	1	1	3	3	15	75.52	1.65393	2016	NA	0	0	0	0	1	0	1	0	1	FALSE	0	g	2
10ah	1	F	71	160	4	3	2	2	3	2	16	83.5866	1.68925	2015	NA	0	0	0	0	NA	0	0	0	1	FALSE	0	p	2
10ah	1	M	67	175	2	2	2	2	1	1	10	90.1273	1.41558	2015	0	0	0	0	0	NA	0	0	1	1	TRUE	0	p	2
4Rm	1	F	51	161	1	2	2	3	2	1	11	99.723	25.668	2016	0	0	0	0	0	1	0	0	0	0	TRUE	0	g	4
10ah	1	F	59	160	4	4	4	4	4	3	23	83.6112	1.57712	2015	NA	0	0	0	0	NA	0	NA	NA	NA	FALSE	0	p	2
7il	0	M	93	170	4	4	4	4	4	3	23	85.6967	2.43971	2016	NA	0	0	0	0	0	0	NA	NA	NA	FALSE	0	g	3
10ah	1	F	62	150	4	3	4	3	4	3	21	97.2842	1.5689	2015	NA	0	0	0	0	NA	0	NA	NA	NA	FALSE	0	p	2
10as	0	F	60	166	4	4	4	4	4	3	23	89.0315	1.22681	2016	NA	0	0	0	0	0	0	NA	NA	NA	FALSE	0	g	2
10ah	1	M	59	175	2	2	2	2	3	2	13	71.2007	1.41558	2015	1	0	0	0	0	NA	0	1	0	1	TRUE	0	p	2
10on	0	F	67	165	1	3	4	4	4	2	18	89.2095	5.37201	2016	NA	0	0	0	0	1	0	1	NA	0	FALSE	0	m	4
10ah	1	F	38	145	3	3	3	2	3	2	16	83.2964	1.04038	2015	NA	0	0	0	0	NA	0	1	0	1	FALSE	0	p	2
10lp	0	M	67	165	4	3	2	3	3	3	18	94.9071	4.83253	2016	NA	0	0	0	0	1	0	1	0	0	FALSE	0	p	4
10ah	1	F	93	165	4	4	4	4	4	3	23	77.8042	0.906229	2015	NA	0	0	0	0	NA	0	NA	NA	NA	FALSE	0	p	1
10ah	1	F	74	160	4	4	4	4	2	3	21	77.2101	0.887064	2015	NA	0	0	0	0	NA	0	NA	NA	NA	FALSE	0	p	1
10ah	1	F	79	165	4	4	3	3	4	3	21	87.4251	0.791239	2015	NA	0	0	0	0	NA	0	NA	NA	NA	FALSE	0	p	1
10ah	1	F	50	150	4	4	2	3	3	2	18	91.3073	0.0959389	2015	NA	0	0	0	0	NA	0	0	0	0	FALSE	0	p	1
7rp	1	F	69	151	4	1	2	3	3	2	15	93.5463	1.16932	2016	NA	0	0	0	0	1	0	1	0	0	FALSE	0	g	2
10ah	1	F	74	160	4	3	3	3	3	3	19	88.5996	0.00821355	2015	NA	0	0	0	0	NA	0	NA	NA	NA	FALSE	0	p	1
10hc	1	F	92	157	4	3	4	4	4	3	22	82.3483	0.728398	2016	NA	0	0	0	0	1	0	NA	NA	NA	FALSE	0	g	1
10ah	1	F	50	155	4	4	4	4	4	3	23	98.0507	7.45802	2015	NA	0	0	0	0	NA	0	NA	NA	NA	FALSE	0	p	4
10ah	1	F	72	150	4	3	3	3	3	2	18	89.41	7.41969	2015	NA	0	0	0	0	NA	0	0	0	1	FALSE	0	p	4
10ah	1	F	77	160	4	4	4	4	4	3	23	74.5135	6.54358	2015	NA	0	0	0	0	NA	0	NA	NA	NA	FALSE	0	p	4
5ev	1	F	53	148	3	4	4	4	4	3	22	80.6206	0.175454	2016	NA	0	0	0	0	0	0	NA	NA	NA	FALSE	0	g	1
10ah	1	F	48	160	2	2	3	3	2	2	14	88.2108	6.111	2015	0	0	0	0	0	NA	0	0	1	0	TRUE	0	p	4
10ah	1	F	80	170	4	3	2	2	3	2	16	89.5113	5.75496	2015	NA	0	0	0	0	NA	0	0	0	1	FALSE	0	p	4
5xl	1	M	73	175	4	4	2	3	4	2	19	84.4647	0.711971	2016	NA	0	0	0	0	1	0	NA	NA	NA	FALSE	0	p	1
10ah	1	F	35	150	4	4	3	2	2	2	17	96.345	4.50388	2015	NA	0	0	0	0	NA	0	1	1	1	FALSE	0	p	4
8rb	1	M	70	170	4	4	4	4	4	3	23	84.7521	7.44461	2016	NA	0	0	0	0	0	0	NA	NA	NA	FALSE	0	m	4
10ah	1	F	65	155	4	4	4	4	4	3	23	72.3232	4.33139	2015	NA	0	0	0	0	NA	0	NA	NA	NA	FALSE	0	p	3
10ah	1	F	35	155	2	2	2	2	2	2	12	80.0493	3.87132	2015	0	0	0	0	0	NA	0	1	1	1	TRUE	0	p	3
7rp	1	F	71	165	4	3	4	4	3	3	21	85.7761	3.51023	2016	NA	0	0	0	0	1	0	NA	NA	NA	FALSE	0	g	3
10ah	1	F	62	160	2	3	3	3	3	2	16	76.2437	3.28554	2015	NA	0	0	0	0	NA	0	0	0	0	FALSE	0	p	3
16ep	0	F	66	175	2	4	2	2	3	1	14	77.1873	5.28987	2016	1	0	0	0	0	1	0	1	0	0	TRUE	0	m	4
10ah	1	F	71	155	3	2	2	2	3	2	14	88.6516	2.18492	2015	1	0	0	0	0	NA	0	1	1	1	TRUE	0	p	2
10hc	0	F	77	160	4	2	2	2	4	1	15	88.4702	1.13646	2016	NA	0	0	0	0	1	0	1	NA	1	FALSE	0	g	2
10ah	1	M	70	160	4	4	4	4	4	3	23	86.5325	1.32797	2015	NA	0	0	0	0	NA	0	NA	NA	NA	FALSE	0	p	2
10as	0	F	68	162	4	4	4	4	4	3	23	87.6543	22.0677	2016	NA	0	0	0	0	1	0	NA	NA	NA	FALSE	0	g	4
10ah	1	F	54	155	4	4	4	4	4	3	23	91.7454	0.982888	2015	NA	0	0	0	0	NA	0	NA	NA	NA	FALSE	0	p	2
10as	1	F	78	165	3	3	2	2	2	1	13	83.0902	1.22681	2016	1	0	0	0	0	1	0	1	1	1	TRUE	0	m	2
10ah	1	M	87	175	4	4	2	2	4	2	18	81.9576	0.769336	2015	NA	0	0	0	0	NA	0	0	NA	1	FALSE	0	p	1
10on	0	F	58	165	4	3	4	4	3	3	21	75.0792	5.38844	2016	NA	0	0	0	0	1	0	NA	NA	NA	FALSE	0	m	4
10ah	1	F	63	160	3	4	2	2	3	2	16	78.4613	0.744695	2015	NA	0	0	0	0	NA	0	1	0	1	FALSE	0	p	1
10av	0	F	81	161	3	4	4	4	3	3	21	82.2497	2.18782	2016	NA	0	0	0	0	1	0	NA	NA	NA	FALSE	0	g	2
10hc	0	F	97	170	2	4	1	1	2	1	11	61.0802	0.711971	2016	1	0	0	0	0	1	0	1	0	1	TRUE	0	g	1
10ah	1	F	61	160	2	2	2	2	2	2	12	83.3374	0.733744	2015	0	0	0	0	0	NA	0	0	0	1	TRUE	0	p	1
10ah	1	M	64	160	4	4	3	3	3	2	19	93.5222	0.427219	2015	NA	0	0	0	0	NA	1	NA	NA	NA	FALSE	1	p	1
10av	0	F	79	166	4	4	4	3	3	3	21	92.6072	1.51429	2016	NA	0	0	0	0	1	0	NA	NA	NA	FALSE	0	g	2
10ah	1	F	56	148	4	4	4	4	4	1	21	93.9165	0.353297	2015	NA	0	0	0	0	NA	0	NA	NA	NA	FALSE	0	p	1
10av	0	F	43	159	4	4	4	4	3	3	22	92.5607	1.19396	2016	NA	0	0	0	0	1	0	NA	NA	NA	FALSE	0	g	2
10ah	1	F	58	160	4	4	4	4	4	3	23	83.8905	0.0410678	2015	NA	0	0	0	0	NA	0	NA	NA	NA	FALSE	0	p	1
7il	0	F	97	170	4	4	4	3	4	3	22	91.6708	2.45613	2016	NA	0	0	0	0	1	0	NA	NA	NA	FALSE	0	g	3
8rb	1	F	50	165	2	3	4	4	4	3	20	98.3213	7.42544	2016	NA	0	0	0	0	1	0	NA	NA	NA	FALSE	0	m	4
10ah	1	F	49	160	4	3	2	2	2	2	15	84.0274	0.0054757	2015	NA	0	0	0	0	NA	0	0	1	1	FALSE	0	p	1
10ah	1	M	74	172	4	4	4	4	4	3	23	90.9377	7.45528	2015	NA	0	0	0	0	NA	0	NA	NA	NA	FALSE	0	p	4
10ah	1	M	90	182	4	4	4	4	4	3	23	86.2779	5.23762	2015	NA	0	0	0	0	NA	0	NA	NA	NA	FALSE	0	p	4
7il	0	M	88	175	4	4	4	4	3	3	22	72.9572	2.40411	2016	NA	0	0	0	0	1	0	NA	NA	NA	FALSE	0	g	3
10ah	1	F	66	165	3	3	1	1	2	1	11	88.1999	5.21024	2015	1	0	1	0	0	NA	1	1	1	1	TRUE	1	p	4
4uj	0	F	71	160	3	2	4	3	3	3	18	85.4092	0.43008	2016	NA	0	0	0	0	0	0	0	0	0	FALSE	0	p	1
10ah	1	F	55	160	2	3	2	2	2	2	13	84.8378	4.61887	2015	1	0	0	0	0	NA	1	1	1	1	TRUE	0	p	4
16ep	0	F	47	165	4	4	4	4	3	3	22	84.7083	1.23229	2016	NA	0	0	0	0	1	0	NA	NA	NA	FALSE	0	m	2
10ah	1	M	88	180	4	4	4	4	4	3	23	88.0602	4.58601	2015	NA	0	0	0	0	NA	0	NA	NA	NA	FALSE	0	p	4
16ip	0	F	50	170	4	4	4	4	2	3	21	86.2799	0.276757	2016	NA	0	0	0	0	1	0	NA	NA	NA	FALSE	0	m	1
10ah	1	F	77	140	4	4	4	4	4	3	23	85.6016	3.71526	2015	NA	0	0	0	0	NA	0	NA	NA	NA	FALSE	0	p	3
7rp	1	F	65	153	3	1	2	2	3	2	13	91.1233	1.6156	2016	1	0	0	0	0	1	0	1	0	0	TRUE	0	g	2
10ah	1	M	76	180	4	3	3	3	3	2	18	93.5962	3.54563	2015	NA	0	0	0	0	NA	0	0	0	1	FALSE	0	p	3
10ah	1	F	68	165	4	4	2	2	3	2	17	88.6762	2.79808	2015	NA	0	0	0	0	NA	0	0	0	1	FALSE	0	p	3
5ev	1	M	85	180	3	4	2	2	4	2	17	86.2553	0.788632	2016	NA	0	0	0	0	1	0	1	NA	0	FALSE	0	g	1
10ah	1	F	59	160	3	3	4	4	3	3	20	76.8953	2.82272	2015	NA	0	0	0	0	NA	0	NA	NA	NA	FALSE	0	p	3
10lp	0	F	69	159	4	4	3	3	4	2	20	87.8597	1.09265	2016	NA	0	0	0	0	1	0	NA	NA	NA	FALSE	0	p	2
6ub	1	M	69	169	3	4	3	3	3	3	19	97.6012	0.583403	2016	NA	0	0	0	0	1	0	NA	NA	NA	FALSE	0	g	1
10ah	1	F	49	140	4	4	4	4	4	2	22	97.6016	5.58259	2015	NA	0	0	0	0	NA	0	NA	NA	NA	FALSE	0	p	4
10ah	1	F	45	165	2	3	3	3	1	2	14	89.18	2.19313	2015	1	0	0	0	0	NA	0	0	1	1	TRUE	0	p	3
4Rm	1	F	66	168	2	4	4	4	4	3	21	86.3264	0.985762	2016	NA	0	0	0	0	1	0	NA	NA	NA	FALSE	0	g	2
10ah	1	F	84	160	3	3	2	2	3	2	15	NA	2.16575	2015	NA	0	0	0	0	NA	0	0	0	1	FALSE	0	p	2
7rp	1	F	52	163	2	1	2	2	3	1	11	86.0116	3.17894	2016	1	0	0	0	0	1	0	1	0	1	TRUE	0	g	3
10ah	1	F	65	165	3	4	4	4	3	3	21	90.1656	1.58807	2015	NA	0	0	0	0	NA	0	NA	NA	NA	FALSE	0	p	2
10on	0	F	43	160	2	3	1	2	1	1	10	90.4388	5.40213	2016	1	0	0	0	0	1	0	1	1	1	TRUE	0	m	4
10ah	1	M	83	172	4	3	2	1	4	1	15	84.5038	1.59902	2015	NA	0	0	0	0	NA	0	1	NA	1	FALSE	0	p	2
5xl	1	F	56	155	2	3	2	2	4	1	14	57.1211	2.83933	2016	0	0	0	0	0	1	1	1	NA	1	TRUE	0	p	3
10ah	1	M	64	165	4	4	4	4	4	3	23	89.7276	1.38547	2015	NA	0	0	0	0	NA	0	NA	NA	NA	FALSE	0	p	2
7rp	1	F	67	148	3	3	2	2	3	2	15	94.6497	4.04675	2016	NA	0	0	0	0	1	0	1	0	0	FALSE	0	g	3
9ra	1	F	61	157	4	3	2	2	4	1	16	100.843	7.44187	2016	NA	0	0	0	0	1	0	1	NA	0	FALSE	0	p	4
10ah	1	F	69	159	4	4	4	4	4	3	23	95.9808	1.25131	2015	NA	0	0	0	0	NA	0	NA	NA	NA	FALSE	0	p	2
10ah	1	M	60	165	4	4	4	4	4	3	23	86.8446	0.76386	2015	NA	0	0	0	0	NA	0	NA	NA	NA	FALSE	0	p	1
10av	0	F	69	150	3	2	4	4	3	3	19	78.6028	0.00285199	2016	NA	0	0	0	0	1	0	NA	NA	NA	FALSE	0	g	1
8rb	1	F	55	155	4	4	3	4	4	3	22	82.7644	0.939217	2016	NA	0	0	0	0	1	0	NA	NA	NA	FALSE	0	m	1
10ah	1	F	47	160	4	4	4	4	4	3	23	89.1335	0.750171	2015	NA	0	0	0	0	NA	0	NA	NA	NA	FALSE	0	p	1
10hc	0	F	48	158	4	4	3	4	3	2	20	96.1555	0.887197	2016	NA	0	0	0	0	1	0	NA	NA	NA	FALSE	0	g	1
10ah	1	F	47	140	4	4	4	4	4	3	23	95.0007	0.446384	2015	NA	0	0	0	0	NA	0	NA	NA	NA	FALSE	0	p	1
10ah	1	F	59	140	4	4	4	4	4	3	23	90.1739	0.312229	2015	NA	0	0	0	0	NA	0	NA	NA	NA	FALSE	0	p	1
4uj	0	F	46	153	4	4	4	4	3	3	22	73.0925	3.31565	2015	NA	0	0	0	0	NA	0	NA	NA	NA	FALSE	0	p	3
10av	0	F	59	162	3	3	3	3	3	2	17	89.7789	1.40478	2016	NA	0	0	0	0	1	0	1	0	1	FALSE	0	g	2
4uj	0	F	73	151	4	3	4	4	4	3	22	85.4182	2.09457	2015	NA	0	0	0	0	NA	0	NA	NA	NA	FALSE	0	p	2
4uj	0	F	90	166	4	3	2	3	3	2	17	88.9692	0.383413	2015	NA	0	0	0	0	NA	0	0	1	1	FALSE	0	p	1
10as	0	F	65	172	4	4	4	4	3	3	22	93.5655	7.97017	2016	NA	0	0	0	0	0	0	NA	NA	NA	FALSE	0	g	4
4uj	0	M	81	175	3	2	4	4	3	3	19	70.9268	3.71253	2015	NA	0	0	0	0	NA	0	NA	NA	NA	FALSE	0	p	3
4uj	0	F	85	164	3	3	2	3	4	2	17	81.4976	17.2869	2015	NA	0	0	0	0	NA	0	1	NA	0	FALSE	0	p	4
4Rm	1	M	67	157	3	4	3	2	2	2	16	103.792	2.00974	2016	NA	0	0	0	0	1	0	1	0	0	FALSE	0	g	2
10hc	1	F	78	165	3	3	2	1	4	2	15	80.5686	1.35823	2016	NA	0	0	0	0	1	0	1	NA	1	FALSE	0	g	2
4uj	0	F	36	159	4	4	4	4	2	3	21	85.5825	5.19382	2015	NA	0	0	0	0	NA	0	NA	NA	NA	FALSE	0	p	4
10ah	1	F	67	158	4	4	2	2	4	3	19	80.3523	8.43299	2016	NA	0	0	0	0	1	0	NA	NA	NA	FALSE	0	p	4
4uj	0	F	48	153	2	3	2	2	1	1	11	78.4531	0.364248	2015	0	0	0	0	0	NA	1	1	1	1	TRUE	0	p	1
4uj	0	M	65	158	3	3	2	2	4	2	16	80.1561	3.39231	2015	NA	0	0	0	0	NA	0	1	NA	1	FALSE	0	p	3
16ip	0	F	60	159	2	3	4	4	3	3	19	88.0541	1.84273	2016	NA	0	0	0	0	1	0	NA	NA	NA	FALSE	0	m	2
4uj	0	M	85	197	4	4	4	4	4	3	23	88.0767	6.82546	2015	NA	0	0	0	0	NA	0	NA	NA	NA	FALSE	0	p	4
4uj	0	F	NA	NA	3	1	4	4	3	3	18	84.6379	1.9165	2015	NA	0	1	0	0	NA	0	0	0	0	FALSE	0	p	2
4uj	0	F	40	147	2	3	3	3	2	2	15	86.9706	0.279375	2015	NA	0	0	0	0	NA	0	1	1	0	FALSE	0	p	1
10av	0	F	77	171	3	4	4	3	3	3	20	91.9967	0.848866	2016	NA	0	0	0	0	1	0	NA	NA	NA	FALSE	0	g	1
4uj	0	F	58	155	4	4	4	4	4	3	23	80.7693	0.922656	2015	NA	0	0	0	0	NA	0	NA	NA	NA	FALSE	0	p	1
4uj	0	M	65	168	4	3	4	4	4	3	22	86.1903	5.04038	2015	NA	0	0	0	0	NA	0	NA	NA	NA	FALSE	0	p	4
4uj	0	F	NA	NA	2	2	2	2	3	1	12	84.794	2.37383	2015	0	0	0	0	0	NA	0	1	0	1	TRUE	0	p	3
4uj	0	M	96	175	4	3	2	4	4	3	20	85.3443	0.156172	2015	NA	0	0	0	0	NA	0	NA	NA	NA	FALSE	0	p	1
7il	0	F	43	153	4	4	4	4	3	3	22	84.4345	0.889935	2016	NA	0	0	0	0	1	0	NA	NA	NA	FALSE	0	g	1
6ma	0	F	60	165	4	4	4	4	3	3	22	81.6172	2.81469	2016	NA	0	0	0	0	1	0	NA	NA	NA	FALSE	0	p	3
4uj	0	M	71	177	3	3	2	4	4	2	18	67.5018	0.424481	2015	NA	0	1	0	0	NA	0	0	NA	0	FALSE	0	p	1
4uj	0	F	84	148	3	4	4	4	4	3	22	90.8309	0.996578	2015	NA	0	0	0	0	NA	0	NA	NA	NA	FALSE	0	p	2
10hc	0	F	48	165	2	4	2	2	2	2	14	89.0753	0.709233	2016	1	0	0	0	0	1	0	1	0	1	TRUE	0	g	1
4uj	0	M	87	186	4	3	4	4	4	3	22	78.7351	0.87885	2015	NA	0	0	0	0	NA	0	NA	NA	NA	FALSE	0	p	1
4uj	0	F	73	159	3	4	1	2	3	1	14	88.2464	3.1021	2015	1	0	0	0	0	NA	0	1	0	1	TRUE	0	p	3
4uj	0	F	45	150	4	4	2	4	2	3	19	92.8405	0.115104	2015	NA	0	0	0	0	NA	0	NA	NA	NA	FALSE	0	p	1
7rp	1	F	48	150	4	4	4	4	4	3	23	84.4154	1.07338	2016	NA	0	0	0	0	1	0	NA	NA	NA	FALSE	0	g	2
4uj	0	F	65	152	4	3	2	4	4	3	20	89.8289	4.54495	2015	NA	0	0	0	0	NA	0	NA	NA	NA	FALSE	0	p	4
7il	0	F	81	163	4	4	4	4	4	3	23	90.9672	2.42328	2016	NA	0	0	0	0	1	0	NA	NA	NA	FALSE	0	g	3
4uj	0	F	73	155	4	4	4	4	4	3	23	75.1322	0.807666	2015	NA	0	0	0	0	NA	0	NA	NA	NA	FALSE	0	p	1
4uj	0	F	58	157	3	3	3	2	3	2	16	81.787	1.93855	2016	NA	0	0	0	0	0	0	0	0	1	FALSE	0	p	2
10hc	0	F	99	158	3	1	2	2	3	1	12	87.1916	2.87492	2016	0	0	0	0	0	1	0	0	0	1	TRUE	0	g	3
4uj	0	F	52	156	3	3	2	2	3	1	14	77.7577	2.08909	2015	1	0	0	0	0	NA	0	1	0	1	TRUE	0	p	2
4uj	0	F	73	156	3	3	4	4	4	3	21	91.3977	8.28759	2015	NA	0	0	0	0	NA	0	NA	NA	NA	FALSE	0	p	4
4uj	0	F	58	164	4	4	4	4	4	3	23	83.7618	0.293064	2015	NA	0	0	0	0	NA	0	NA	NA	NA	FALSE	0	p	1
4uj	0	F	87	154	3	3	2	3	4	2	17	85.1855	0.999316	2015	NA	0	1	0	0	NA	0	0	NA	1	FALSE	0	p	2
4uj	0	F	68	170	2	3	1	2	4	1	13	79.3457	6.91855	2015	1	0	0	0	0	NA	0	1	NA	1	TRUE	0	p	4
7rp	1	F	70	164	2	3	1	2	3	2	13	85.401	3.06657	2016	1	0	0	0	0	1	0	1	0	0	TRUE	0	g	3
4uj	0	F	60	147	4	3	2	3	4	3	19	95.8932	3.8193	2015	NA	0	0	0	0	NA	0	NA	NA	NA	FALSE	0	p	3
4uj	0	F	60	160	4	4	4	4	4	3	23	95.258	4.97194	2015	NA	0	0	0	0	NA	0	NA	NA	NA	FALSE	0	p	4
4uj	0	F	84	155	4	3	4	4	4	3	22	90.1875	0.698152	2015	NA	0	0	0	0	NA	0	NA	NA	NA	FALSE	0	p	1
4uj	0	M	79	158	4	4	4	4	4	3	23	91.7481	4.18081	2015	NA	0	0	0	0	NA	0	NA	NA	NA	FALSE	0	p	3
10lp	0	F	43	153	4	4	4	4	4	3	23	95.7531	10.0318	2016	NA	0	0	0	0	1	0	NA	NA	NA	FALSE	0	p	4
4uj	0	F	86	148	3	4	4	4	4	3	22	89.9658	0.558636	2015	NA	0	0	0	0	NA	0	NA	NA	NA	FALSE	0	p	1
4uj	0	M	59	160	3	3	2	3	3	2	16	89.5195	2.9295	2015	NA	0	0	0	0	NA	0	0	0	0	FALSE	0	p	3
5xl	1	F	92	170	4	3	2	2	4	2	17	74.9998	6.71347	2016	NA	0	0	0	0	1	0	1	NA	1	FALSE	0	p	4
10hc	1	F	43	160	3	3	3	2	2	2	15	94.6415	4.74218	2016	NA	0	0	0	0	1	0	1	1	1	FALSE	0	g	4
4uj	0	F	61	152	3	3	2	3	3	2	16	69.5141	4.81862	2015	NA	0	1	0	0	NA	0	1	0	1	FALSE	0	p	4
4uj	0	F	62	150	3	3	4	3	4	3	20	95.2252	3.70431	2015	NA	0	0	0	0	NA	0	NA	NA	NA	FALSE	0	p	3
7rp	1	F	75	163	4	3	4	4	3	3	21	87.2601	1.15563	2016	NA	0	0	0	0	0	0	NA	NA	NA	FALSE	0	g	2
10av	0	F	57	160	1	3	3	2	3	3	15	74.6056	3.48559	2016	NA	0	0	0	0	1	0	1	1	1	FALSE	0	g	3
4uj	0	F	78	163	3	3	2	3	4	2	17	95.1485	5.63461	2015	NA	0	0	0	0	NA	0	0	NA	1	FALSE	0	p	4
10as	1	M	69	168	4	4	4	4	4	3	23	71.925	4.99954	2016	NA	0	0	0	0	0	0	NA	NA	NA	FALSE	0	m	4
4uj	0	F	48	157	2	3	1	2	3	1	12	103.154	9.03491	2015	1	0	0	0	0	NA	0	1	0	1	TRUE	0	p	4
16ip	0	M	86	180	1	1	4	4	4	3	17	65.313	0.498528	2016	NA	0	0	0	0	1	0	0	NA	0	FALSE	0	m	1
4uj	0	F	71	168	4	3	2	3	4	3	19	84.5695	3.35398	2015	NA	0	0	0	0	NA	0	NA	NA	NA	FALSE	0	p	3
4uj	0	F	95	158	3	3	2	2	4	1	15	81.0869	7.19519	2015	NA	0	0	0	0	NA	0	0	NA	1	FALSE	0	p	4
4uj	0	M	78	182	3	3	2	3	3	2	16	86.9706	0.793977	2015	NA	0	1	0	0	NA	0	1	0	1	FALSE	0	p	1
5ev	1	F	39	158	4	4	4	4	1	2	19	85.5379	1.03504	2016	NA	0	0	0	0	1	0	NA	NA	NA	FALSE	0	g	2
4uj	0	F	64	160	3	3	4	4	3	3	20	85.8234	2.111	2015	NA	0	0	0	0	NA	0	NA	NA	NA	FALSE	0	p	2
16ep	0	F	58	165	3	2	4	4	3	3	19	83.8733	0.200096	2016	NA	0	0	0	0	1	0	NA	NA	NA	FALSE	0	m	1
4uj	0	F	80	159	4	3	4	4	4	3	22	80.7995	3.64967	2015	NA	0	0	0	0	NA	0	NA	NA	NA	FALSE	0	p	3
10av	0	F	59	141	3	3	2	2	3	2	15	79.0217	0.32604	2016	NA	0	0	0	0	1	0	1	0	1	FALSE	0	g	1
4uj	0	F	85	154	4	3	4	4	4	3	22	83.8248	0.41353	2015	NA	0	0	0	0	NA	0	NA	NA	NA	FALSE	0	p	1
5xl	1	F	56	165	2	4	2	1	3	1	13	87.0465	7.79768	2016	1	0	0	0	0	1	0	1	1	1	TRUE	0	p	4
10hc	1	F	66	162	1	3	1	1	2	2	10	85.2559	5.99614	2016	0	0	0	0	0	1	1	1	1	1	TRUE	0	g	4
4uj	0	F	52	150	4	3	2	3	3	2	17	95.6359	3.66324	2015	NA	0	0	0	0	NA	0	0	1	0	FALSE	0	p	3
4uj	0	M	74	170	4	4	4	4	4	3	23	91.3922	4.29306	2015	NA	0	0	0	0	NA	0	NA	NA	NA	FALSE	0	p	3
8rb	1	M	111	170	2	3	3	2	4	2	16	81.3653	0.783157	2016	NA	0	0	0	0	1	0	1	NA	0	FALSE	0	m	1
4uj	0	F	82	170	3	3	2	3	4	2	17	88.5585	5.23762	2015	NA	0	0	0	0	NA	0	0	NA	1	FALSE	0	p	4
4uj	0	F	79	156	4	3	2	3	4	2	18	90.8802	8.53399	2015	NA	0	0	0	0	NA	0	1	NA	1	FALSE	0	p	4
4uj	0	M	70	173	3	3	2	3	4	1	16	91.5181	8.62982	2015	NA	0	0	0	0	NA	0	1	NA	1	FALSE	0	p	4
7il	0	M	62	175	1	3	2	1	2	2	11	74.214	2.46161	2016	0	0	0	0	0	1	0	1	0	0	TRUE	0	g	3
8al	0	F	47	152	4	3	2	3	3	2	17	89.8836	0.963723	2015	NA	0	0	0	0	NA	0	1	0	1	FALSE	0	m	2
4Rm	1	F	58	160	4	3	2	3	3	3	18	92.8208	4.52052	2016	NA	0	0	0	0	1	0	1	1	0	FALSE	0	g	4
8al	0	F	65	150	4	4	2	3	4	2	19	75.3841	1.97125	2015	NA	0	0	1	0	NA	0	NA	NA	NA	FALSE	0	m	2
8al	0	F	62	162	3	3	2	2	3	2	15	95.4004	11.5429	2015	NA	0	0	0	0	NA	0	1	0	1	FALSE	0	m	4
8al	0	F	79	153	4	4	2	3	4	2	19	88.1396	2.53536	2015	NA	0	0	0	0	NA	0	NA	NA	NA	FALSE	0	m	3
10av	0	F	59	158	3	4	4	4	3	3	21	94.9153	0.692806	2016	NA	0	0	0	0	1	0	NA	NA	NA	FALSE	0	g	1
10hc	0	F	63	162	3	1	2	2	2	1	11	89.2478	10.0867	2016	0	0	0	0	0	1	0	0	0	1	TRUE	0	g	4
8al	0	F	53	160	4	4	4	4	4	3	23	89.9329	0.689938	2015	NA	0	0	0	0	NA	0	NA	NA	NA	FALSE	0	m	1
8al	0	F	99	175	4	4	2	3	4	3	20	91.2498	8.03012	2015	NA	0	0	0	0	NA	0	NA	NA	NA	FALSE	0	m	4
8al	0	M	59	172	4	4	3	3	3	3	20	94.5982	2.28896	2015	NA	0	0	0	0	NA	0	NA	NA	NA	FALSE	0	m	3
16ep	0	F	74	160	4	3	3	3	4	3	20	87.3449	9.27627	2016	NA	0	0	0	0	1	0	NA	NA	NA	FALSE	0	m	4
8al	0	F	46	155	4	4	4	4	3	3	22	93.8617	0.112366	2015	NA	0	0	0	0	NA	0	NA	NA	NA	FALSE	0	m	1
10av	0	M	82	163	4	3	4	3	3	3	20	97.53	1.43489	2016	NA	0	0	0	0	1	0	NA	NA	NA	FALSE	0	g	2
8al	0	F	66	160	4	4	3	4	3	3	21	94.1109	1.17191	2015	NA	0	0	0	0	NA	0	NA	NA	NA	FALSE	0	m	2
16ip	0	F	75	150	1	2	4	3	4	3	17	82.3565	0.419129	2016	NA	0	0	0	0	1	0	0	NA	0	FALSE	0	m	1
8al	0	M	76	180	4	4	4	4	4	3	23	82.5133	0.265686	2015	NA	0	0	0	0	NA	0	NA	NA	NA	FALSE	0	m	1
10as	0	F	66	171	4	4	3	4	4	3	22	87.6215	3.22549	2016	NA	0	0	0	0	1	0	NA	NA	NA	FALSE	0	g	3
8al	0	F	55	160	4	3	3	3	3	3	19	88.2081	0.659822	2015	NA	0	0	0	0	NA	0	NA	NA	NA	FALSE	0	m	1
10hc	0	F	70	160	3	4	2	2	3	2	16	82.5372	2.53006	2016	NA	0	0	0	0	1	0	1	0	1	FALSE	0	g	3
8al	0	F	50	165	4	4	4	4	2	3	21	77.1389	0.750171	2015	NA	0	0	0	0	NA	0	NA	NA	NA	FALSE	0	m	1
8al	0	F	41	175	4	4	3	4	2	3	20	86.5161	1.78508	2015	NA	0	0	0	0	NA	0	NA	NA	NA	FALSE	0	m	2
10av	0	M	92	167	4	4	2	1	3	1	15	82.3072	0.649113	2016	NA	0	0	0	0	1	1	1	1	1	FALSE	1	g	1
8al	0	F	50	172	4	4	4	4	2	3	21	95.7262	0.219142	2015	NA	0	0	0	0	NA	0	NA	NA	NA	FALSE	0	m	1
7rp	1	F	97	150	3	3	1	2	3	2	14	78.1538	5.02144	2016	0	0	0	0	0	1	0	1	0	0	TRUE	0	g	4
8al	0	M	75	180	3	4	2	2	3	2	16	94.1629	4.2958	2015	NA	0	0	0	0	NA	0	1	1	1	FALSE	0	m	3
8al	0	F	69	168	4	4	4	4	3	3	22	92.8104	0.928131	2015	NA	0	0	0	0	NA	0	NA	NA	NA	FALSE	0	m	1
8al	0	M	72	182	4	4	4	4	4	3	23	97.9685	2.37931	2015	NA	0	0	0	0	NA	0	NA	NA	NA	FALSE	0	m	3
7rp	1	F	58	160	3	4	2	2	3	2	16	74.6302	3.23918	2016	NA	0	0	0	0	1	0	1	0	0	FALSE	0	g	3
8al	0	M	75	185	4	3	2	2	4	2	17	85.2841	1.13906	2015	NA	0	0	0	0	NA	0	1	NA	1	FALSE	0	m	2
8al	0	M	77	180	2	3	2	2	4	1	14	87.9617	3.35398	2015	0	0	0	0	0	NA	0	1	NA	1	TRUE	0	m	3
8al	0	F	79	160	4	4	2	2	4	2	18	83.6331	2.36014	2015	NA	0	1	0	0	NA	0	1	NA	1	FALSE	0	m	3
8al	0	F	61	168	2	4	2	2	2	1	13	83.2635	3.23899	2015	0	0	0	0	0	NA	0	1	0	1	TRUE	0	m	3
8al	0	M	71	175	4	4	3	3	3	2	19	94.1766	1.8371	2015	NA	0	0	0	0	NA	0	NA	NA	NA	FALSE	0	m	2
6ub	1	F	69	158	4	4	3	3	3	3	20	93.8995	2.09473	2016	NA	0	0	0	0	1	0	NA	NA	NA	FALSE	0	g	2
8al	0	F	63	170	4	4	4	4	4	3	23	97.2869	0.0438056	2015	NA	0	0	0	0	NA	0	NA	NA	NA	FALSE	0	m	1
8al	0	F	60	156	4	4	4	4	4	3	23	93.9083	0.859685	2015	NA	0	0	0	0	NA	0	NA	NA	NA	FALSE	0	m	1
8al	0	M	75	173	4	4	4	4	4	3	23	77.5222	1.13906	2015	NA	0	0	0	0	NA	0	NA	NA	NA	FALSE	0	m	2
10on	0	F	46	155	4	3	2	3	3	2	17	101.56	5.40213	2016	NA	0	0	0	0	1	0	1	0	0	FALSE	0	m	4
8al	0	F	45	155	2	4	2	1	3	1	13	80.3313	3.01164	2015	0	0	0	0	0	NA	0	1	0	1	TRUE	0	m	3
5xl	1	M	53	160	4	4	4	4	2	3	21	63.5717	6.64788	2016	NA	0	0	0	0	1	0	NA	NA	NA	FALSE	0	p	4
8al	0	F	61	162	4	4	4	4	3	3	22	89.7057	0.851472	2015	NA	0	0	0	0	NA	0	NA	NA	NA	FALSE	0	m	1
7il	0	F	58	158	4	3	4	4	4	3	22	81.8609	0.120696	2016	NA	0	0	0	0	1	0	NA	NA	NA	FALSE	0	g	1
6ma	0	F	48	154	4	4	4	4	3	3	22	81.2586	1.83999	2016	NA	0	0	0	0	1	0	NA	NA	NA	FALSE	0	p	2
8al	0	F	65	158	3	4	4	4	3	3	21	90.1218	1.71116	2015	NA	0	0	0	0	NA	0	NA	NA	NA	FALSE	0	m	2
10hc	0	M	66	166	3	3	3	3	3	2	17	89.4641	0.383536	2016	NA	0	0	0	0	1	0	1	0	0	FALSE	0	g	1
8al	0	F	47	156	3	3	1	3	3	2	15	101.93	1.76591	2015	NA	0	0	0	0	NA	0	1	0	1	FALSE	0	m	2
8al	0	F	51	167	2	3	1	1	2	1	10	84.1232	7.87953	2015	0	0	0	0	0	NA	0	1	0	1	TRUE	0	m	4
10as	1	F	52	160	4	4	4	4	4	3	23	81.3599	0.159027	2016	NA	0	0	0	0	1	0	NA	NA	NA	FALSE	0	m	1
10ah	1	F	56	158	2	4	4	4	2	3	19	89.7735	3.97282	2016	NA	0	0	0	0	1	0	NA	NA	NA	FALSE	0	p	3
8al	0	F	59	160	4	4	3	4	3	3	21	102.333	6.91855	2015	NA	0	0	0	0	NA	0	NA	NA	NA	FALSE	0	m	4
8al	0	F	65	156	3	3	2	2	3	1	14	94.7023	3.7399	2015	0	0	0	0	0	NA	0	1	0	1	TRUE	0	m	3
10av	0	F	62	158	4	3	3	4	3	3	20	93.6859	0.0933171	2016	NA	0	0	0	0	1	0	NA	NA	NA	FALSE	0	g	1
8al	0	F	79	167	3	3	2	2	4	2	16	86.4887	21.2212	2015	NA	0	0	0	0	NA	0	1	NA	1	FALSE	0	m	4
8al	0	F	59	156	4	4	4	4	4	3	23	96.0794	0.271161	2015	NA	0	0	0	0	NA	0	NA	NA	NA	FALSE	0	m	1
4uj	0	M	67	168	3	3	4	3	3	3	19	87.208	6.05637	2016	NA	0	0	0	0	0	0	NA	NA	NA	FALSE	0	p	4
8al	0	F	40	171	3	3	2	3	3	3	17	86.0945	3.51004	2015	NA	0	0	0	0	NA	0	1	0	1	FALSE	0	m	3
8al	0	F	44	152	4	2	2	3	3	2	16	89.3771	1.05407	2015	NA	0	0	0	0	NA	0	1	0	1	FALSE	0	m	2
16ip	0	M	65	178	1	1	3	2	3	1	11	92.7304	2.74624	2016	0	0	0	0	0	1	0	1	0	1	TRUE	0	m	3
10hc	0	M	79	180	3	3	2	2	2	2	14	95.0905	1.56905	2016	1	0	0	0	0	1	0	1	0	0	TRUE	0	g	2
8al	0	F	71	163	4	4	4	4	4	3	23	90.8227	1.21024	2015	NA	0	0	0	0	NA	0	NA	NA	NA	FALSE	0	m	2
8al	0	F	36	153	4	4	2	4	3	3	20	96.0958	5.09525	2015	NA	0	0	0	0	NA	0	NA	NA	NA	FALSE	0	m	4
8al	0	F	48	164	4	4	4	4	4	3	23	85.3799	4.50388	2015	NA	0	0	0	0	NA	0	NA	NA	NA	FALSE	0	m	4
10on	0	M	60	160	4	3	3	3	3	3	19	82.5016	5.40213	2016	NA	0	0	0	0	1	0	NA	NA	NA	FALSE	0	m	4
9ra	1	F	49	165	4	4	3	3	2	2	18	70.0249	1.38287	2016	NA	0	0	0	0	1	0	1	1	0	FALSE	0	p	2
8al	0	F	41	162	3	3	4	4	3	3	20	90.4339	0.369724	2015	NA	0	0	0	0	NA	0	NA	NA	NA	FALSE	0	m	1
8al	0	F	68	156	3	3	2	4	3	3	18	100.186	2.08636	2015	NA	0	0	0	0	NA	0	1	0	1	FALSE	0	m	2
8al	0	F	79	165	3	3	2	3	4	2	17	84.3833	1.59354	2015	NA	0	0	0	0	NA	0	1	NA	1	FALSE	0	m	2
10ah	1	F	53	155	4	4	4	4	4	3	23	83.019	0.832439	2016	NA	0	0	0	0	1	0	NA	NA	NA	FALSE	0	p	1
8al	0	F	84	158	4	4	2	3	4	3	20	83.603	0.449122	2015	NA	0	0	0	0	NA	0	NA	NA	NA	FALSE	0	m	1
8al	0	M	92	178	4	4	4	4	4	3	23	83.05	1.41832	2015	NA	0	0	0	0	NA	0	NA	NA	NA	FALSE	0	m	2
10av	0	F	66	160	3	4	4	4	3	3	21	80.6234	2.259	2016	NA	0	0	0	0	1	0	NA	NA	NA	FALSE	0	g	3
6ub	1	F	58	163	1	1	2	1	3	2	10	94.5128	5.42403	2016	0	0	0	0	0	1	1	1	0	1	TRUE	1	g	4
8al	0	M	98	174	4	4	4	4	4	3	23	83.6851	0.309491	2015	NA	0	0	0	0	NA	0	NA	NA	NA	FALSE	0	m	1
8al	0	F	57	156	3	3	2	2	4	1	15	93.1828	5.90554	2015	NA	0	0	0	0	NA	0	1	NA	1	FALSE	0	m	4
7rp	1	F	61	150	4	3	4	3	3	3	20	87.1916	0.369846	2016	NA	0	0	0	0	1	0	NA	NA	NA	FALSE	0	g	1
8al	0	F	45	154	4	3	2	3	2	3	17	86.4011	3.6305	2015	NA	0	0	0	0	NA	0	1	1	1	FALSE	0	m	3
10hc	0	F	43	150	4	4	4	4	3	3	22	88.64	0.788632	2016	NA	0	0	0	0	1	0	NA	NA	NA	FALSE	0	g	1
8al	0	M	77	180	4	3	2	3	3	3	18	96.9172	2.70226	2015	NA	0	0	0	0	NA	0	1	1	1	FALSE	0	m	3
10hc	1	M	54	170	1	2	1	1	1	1	7	84.5304	0.947431	2016	1	0	0	0	0	1	1	1	1	1	TRUE	1	g	1
8al	0	F	47	169	2	3	4	4	4	3	20	79.7755	23.4854	2015	NA	0	0	0	0	NA	0	NA	NA	NA	FALSE	0	m	4
8al	0	F	69	163	2	3	2	2	3	2	14	98.7789	8.34508	2015	0	0	0	0	0	NA	0	1	0	1	TRUE	0	m	4
16ip	0	F	59	160	3	3	4	3	3	3	19	93.8447	5.65675	2016	NA	0	0	0	0	1	0	NA	NA	NA	FALSE	0	m	4
8al	0	F	61	163	4	4	4	4	3	3	22	90.6858	0.944559	2015	NA	0	0	0	0	NA	0	NA	NA	NA	FALSE	0	m	1
8al	0	F	68	168	4	4	4	4	4	3	23	87.165	3.49087	2015	NA	0	0	0	0	NA	0	NA	NA	NA	FALSE	0	m	3
8al	0	F	38	155	4	3	4	4	3	3	21	87.9918	3.68789	2015	NA	0	0	0	0	NA	0	NA	NA	NA	FALSE	0	m	3
10hc	1	F	60	155	4	3	4	3	4	3	21	88.1389	0.955645	2016	NA	0	0	0	0	1	0	NA	NA	NA	FALSE	0	g	1
8al	0	F	76	163	4	4	4	4	4	3	23	88.5092	1.91376	2015	NA	0	0	0	0	NA	0	NA	NA	NA	FALSE	0	m	2
10ah	1	F	60	162	4	4	4	4	3	3	22	85.182	0.112482	2016	NA	0	0	0	0	1	0	NA	NA	NA	FALSE	0	p	1
8al	0	M	93	180	3	3	4	4	4	3	21	82.7023	6.94319	2015	NA	0	0	0	0	NA	0	NA	NA	NA	FALSE	0	m	4
8al	0	F	58	158	4	4	2	4	3	3	20	93.5113	1.59902	2015	NA	0	0	0	0	NA	0	NA	NA	NA	FALSE	0	m	2
8al	0	F	56	155	3	3	2	3	3	2	16	100.578	6.2342	2015	NA	0	0	0	0	NA	0	1	0	1	FALSE	0	m	4
10av	0	F	46	159	3	3	3	3	3	3	18	89.5325	0.851604	2016	NA	0	0	0	0	1	0	1	0	1	FALSE	0	g	1
8al	0	M	74	181	4	4	4	4	4	3	23	86.5544	1.71389	2015	NA	0	0	0	0	NA	0	NA	NA	NA	FALSE	0	m	2
7il	0	F	57	163	3	2	3	3	2	3	16	84.733	2.45613	2016	NA	0	0	0	0	1	0	1	0	0	FALSE	0	g	3
8al	0	F	73	166	4	3	4	4	4	3	22	87.8412	0.908966	2015	NA	0	0	0	0	NA	0	NA	NA	NA	FALSE	0	m	1
7il	0	M	107	167	3	4	2	2	4	2	17	91.5723	2.42054	2016	NA	0	0	0	0	1	0	1	NA	0	FALSE	0	g	3
8al	0	F	49	163	3	3	4	4	3	3	20	93.3196	1.70294	2015	NA	0	0	0	0	NA	0	NA	NA	NA	FALSE	0	m	2
10as	1	F	48	146	4	4	4	4	4	3	23	94.9563	5.39391	2016	NA	0	0	0	0	1	0	NA	NA	NA	FALSE	0	m	4
8al	0	M	85	175	4	3	4	4	4	3	22	93.7577	3.80287	2015	NA	0	0	0	0	NA	0	NA	NA	NA	FALSE	0	m	3
5xl	1	F	54	165	4	4	2	2	4	2	18	95.0494	2.41233	2016	NA	0	0	0	0	1	0	1	NA	0	FALSE	0	p	3
5xl	1	M	73	170	4	4	2	1	4	1	16	92.3833	1.36904	2015	NA	0	1	0	0	NA	0	1	NA	1	FALSE	0	p	2
5xl	1	F	68	166	4	4	2	1	4	1	16	91.2225	0.99384	2015	NA	0	0	0	0	NA	0	1	NA	1	FALSE	0	p	2
5xl	1	F	94	162	4	4	2	1	4	1	16	81.5825	18.1849	2015	NA	0	0	0	0	NA	0	0	NA	0	FALSE	0	p	4
5xl	1	F	57	160	4	4	4	4	4	3	23	88.8898	0.728268	2015	NA	0	0	0	0	NA	0	NA	NA	NA	FALSE	0	p	1
10hc	0	M	60	165	4	3	2	3	2	2	16	84.002	1.36645	2016	NA	0	0	0	0	1	0	1	0	1	FALSE	0	g	2
5xl	1	M	94	170	4	4	3	3	4	2	20	90.2478	7.70157	2015	NA	0	0	0	0	NA	0	NA	NA	NA	FALSE	0	p	4
5xl	1	F	72	162	4	4	3	4	4	3	22	82.6366	17.9192	2015	NA	0	0	0	0	NA	0	NA	NA	NA	FALSE	0	p	4
5xl	1	M	58	160	2	2	2	1	4	2	13	59.9261	0.0849875	2015	1	0	0	0	0	NA	0	1	NA	1	TRUE	0	p	1
5xl	1	M	64	170	2	2	2	2	4	2	14	68.5313	2.38478	2015	0	0	0	0	0	NA	0	1	NA	0	TRUE	0	p	3
5xl	1	F	53	165	4	3	2	2	4	2	17	79.0938	13.807	2015	NA	0	0	0	0	NA	0	1	NA	1	FALSE	0	p	4
5xl	1	F	52	165	4	4	3	3	3	2	19	94.0315	1.39642	2015	NA	0	0	0	0	NA	0	NA	NA	NA	FALSE	0	p	2
5xl	1	F	44	165	4	2	3	3	1	2	15	95.1786	3.45254	2015	NA	0	0	0	0	NA	0	1	1	0	FALSE	0	p	3
10ah	1	M	58	155	3	4	3	3	3	2	18	87.8624	1.77976	2016	NA	0	0	0	0	1	0	0	0	0	FALSE	0	p	2
5xl	1	F	45	155	4	4	2	2	3	2	17	103.357	8.78576	2015	NA	0	0	0	0	NA	0	1	0	0	FALSE	0	p	4
5xl	1	F	50	150	4	4	2	3	2	2	17	93.0513	0.922656	2015	NA	0	0	0	0	NA	0	1	0	0	FALSE	0	p	1
10av	0	F	51	154	4	4	3	3	2	3	19	96.4786	1.43489	2016	NA	0	0	0	0	1	0	NA	NA	NA	FALSE	0	g	2
10hc	0	F	46	165	4	3	2	3	3	2	17	88.7495	1.27336	2016	NA	0	0	0	0	0	0	1	0	1	FALSE	0	g	2
5xl	1	F	81	160	3	3	2	2	4	1	15	88.5969	3.06651	2015	NA	0	0	0	0	NA	0	1	NA	0	FALSE	0	p	3
5xl	1	F	44	145	4	4	4	4	2	3	21	85.8426	3.34303	2015	NA	0	0	0	0	NA	0	NA	NA	NA	FALSE	0	p	3
5xl	1	F	40	164	4	4	3	3	3	2	19	95.269	5.01848	2015	NA	0	0	0	0	NA	0	NA	NA	NA	FALSE	0	p	4
10ah	1	F	93	170	3	3	3	3	4	3	19	78.8218	1.92213	2016	NA	0	0	0	0	1	0	NA	NA	NA	FALSE	0	p	2
5xl	1	M	80	179	4	4	3	2	2	2	17	87.4415	0.594228	2015	NA	0	0	0	0	NA	0	1	0	1	FALSE	0	p	1
5xl	1	F	44	168	1	2	1	1	2	1	8	88.3422	7.50183	2015	1	0	0	0	0	NA	0	1	1	1	TRUE	0	p	4
5xl	1	F	53	160	2	1	2	1	3	1	10	88.4682	3.3047	2015	0	0	0	0	0	NA	0	1	0	1	TRUE	0	p	3
10av	0	F	88	164	4	4	4	3	3	3	21	78.5836	0.649113	2016	NA	0	0	0	0	1	0	NA	NA	NA	FALSE	0	g	1
5xl	1	F	62	165	2	2	2	2	3	1	12	73.0431	5.4457	2015	0	0	0	0	0	NA	1	1	1	1	TRUE	1	p	4
10as	1	F	56	159	4	4	4	4	4	3	23	77.2229	2.03438	2016	NA	0	0	0	0	1	0	NA	NA	NA	FALSE	0	m	2
5xl	1	M	78	176	4	4	4	4	3	3	22	66.6886	6.6394	2015	NA	0	0	0	0	NA	0	NA	NA	NA	FALSE	0	p	4
10av	0	F	58	155	3	4	2	2	3	3	17	100.75	8.79702	2016	NA	0	0	0	0	1	0	1	1	1	FALSE	0	g	4
5xl	1	F	84	170	4	3	2	2	4	1	16	73.9823	5.69747	2015	NA	0	0	0	0	NA	0	1	NA	1	FALSE	0	p	4
5xl	1	F	54	155	2	2	2	1	3	1	11	56.104	1.82341	2015	0	0	0	0	0	NA	0	1	0	1	TRUE	0	p	2
10hc	0	F	83	170	3	3	4	4	4	1	19	87.8761	0.460197	2016	NA	0	0	0	0	1	0	NA	NA	NA	FALSE	0	g	1
5xl	1	F	38	158	4	4	3	4	3	3	21	90.2231	1.03765	2015	NA	0	0	0	0	NA	0	NA	NA	NA	FALSE	0	p	2
5xl	1	M	78	174	2	1	1	2	1	1	8	52.9884	1.20751	2015	1	0	0	0	0	NA	0	1	1	1	TRUE	0	p	2
5xl	1	F	63	165	2	2	2	1	3	1	11	86.0287	6.78166	2015	1	0	0	0	0	NA	0	1	1	1	TRUE	0	p	4
5xl	1	F	62	158	4	3	2	3	4	3	19	72.8789	14.9322	2015	NA	0	0	0	0	NA	0	NA	NA	NA	FALSE	0	p	4
5xl	1	M	53	160	4	4	4	4	2	3	21	62.5544	5.63187	2015	NA	0	0	0	0	NA	0	NA	NA	NA	FALSE	0	p	4
7il	0	F	102	160	2	2	2	1	4	1	12	86.3765	1.05681	2015	0	0	0	0	0	NA	0	0	NA	1	TRUE	0	g	2
7il	0	F	64	173	3	3	4	4	4	2	20	88.1068	1.46486	2015	NA	0	0	0	0	NA	0	NA	NA	NA	FALSE	0	g	2
16ep	0	F	47	160	3	3	2	3	2	2	15	91.9118	5.14476	2016	NA	0	0	0	0	1	0	1	0	0	FALSE	0	m	4
7il	0	M	60	175	4	4	4	4	4	3	23	92.5886	1.46486	2015	NA	0	0	0	0	NA	0	NA	NA	NA	FALSE	0	g	2
6ma	0	F	77	165	4	4	4	4	3	3	22	82.5536	1.69488	2016	NA	0	0	0	0	0	0	NA	NA	NA	FALSE	0	p	2
7il	0	F	48	160	3	3	2	2	1	1	12	105.314	1.46486	2015	0	0	0	0	0	NA	0	0	1	0	TRUE	0	g	2
10ah	1	F	82	170	1	2	2	1	4	1	11	84.6043	2.70517	2016	0	0	0	0	0	1	0	0	NA	0	TRUE	0	p	3
7il	0	F	87	160	2	4	4	4	4	3	21	87.3402	1.46213	2015	NA	0	0	0	0	NA	0	NA	NA	NA	FALSE	0	g	2
7il	0	M	63	170	1	1	1	1	1	1	6	82.9076	0.536733	2015	0	0	0	0	0	NA	0	0	0	1	TRUE	0	g	1
10av	0	F	67	150	4	3	3	3	3	3	19	95.4902	0.61352	2016	NA	0	0	0	0	1	0	NA	NA	NA	FALSE	0	g	1
7il	0	F	86	160	4	3	4	3	4	3	21	80.8159	1.46213	2015	NA	0	0	0	0	NA	0	NA	NA	NA	FALSE	0	g	2
10on	0	M	91	175	2	3	1	1	3	1	11	83.6022	5.39391	2016	0	0	0	0	0	1	0	1	0	1	TRUE	0	m	4
7il	0	F	83	170	3	4	4	4	4	3	22	82.8036	1.46213	2015	NA	0	0	0	0	NA	0	NA	NA	NA	FALSE	0	g	2
7il	0	M	71	175	2	3	2	2	4	1	14	74.6613	0.383413	2015	1	0	0	0	0	NA	0	1	NA	1	TRUE	0	g	1
7il	0	F	83	175	4	4	4	4	4	3	23	86.4394	0.966461	2015	NA	0	0	0	0	NA	0	NA	NA	NA	FALSE	0	g	2
7il	0	F	42	170	1	2	2	1	2	2	10	92.2437	1.45939	2015	0	0	0	1	0	NA	0	0	1	1	TRUE	0	g	2
10av	0	F	66	172	3	3	3	3	3	2	17	100.024	1.89475	2016	NA	0	0	0	0	1	0	1	0	1	FALSE	0	g	2
7il	0	F	42	170	4	4	3	3	3	3	20	90.5982	0.575063	2015	NA	0	0	0	0	NA	0	NA	NA	NA	FALSE	0	g	1
7il	0	F	53	145	4	4	3	4	3	3	21	88.4819	0.189026	2015	NA	0	0	0	0	NA	0	NA	NA	NA	FALSE	0	g	1
7il	0	F	43	155	3	4	4	4	3	3	21	82.6612	1.38547	2015	NA	0	0	0	0	NA	0	NA	NA	NA	FALSE	0	g	2
10lp	0	F	62	162	4	4	4	4	3	3	22	80.9848	1.78797	2016	NA	0	0	0	0	1	0	NA	NA	NA	FALSE	0	p	2
7il	0	F	71	155	4	4	3	3	4	3	21	78.412	0.0383299	2015	NA	0	0	0	0	NA	0	NA	NA	NA	FALSE	0	g	1
7il	0	F	78	160	3	3	2	2	3	2	15	89.3744	1.45939	2015	NA	0	0	0	0	NA	0	1	0	0	FALSE	0	g	2
7il	0	M	87	170	4	4	4	4	4	3	23	76.0438	1.07883	2015	NA	0	0	0	0	NA	0	NA	NA	NA	FALSE	0	g	2
4Rm	1	F	53	154	4	3	4	4	4	3	22	98.5458	7.3789	2016	NA	0	0	0	0	1	0	NA	NA	NA	FALSE	0	g	4
10ah	1	M	90	180	4	4	4	4	4	3	23	78.674	0.1426	2016	NA	0	0	0	0	1	0	NA	NA	NA	FALSE	0	p	1
7il	0	F	42	165	4	4	3	3	3	3	20	91.9316	1.45391	2015	NA	0	0	0	0	NA	0	NA	NA	NA	FALSE	0	g	2
7il	0	F	48	160	3	2	2	2	2	2	13	88.4052	0.947296	2015	0	0	0	0	0	NA	0	1	0	1	TRUE	0	g	1
10as	1	F	89	168	4	4	4	4	4	3	23	87.1615	1.51155	2016	NA	0	0	0	0	1	0	NA	NA	NA	FALSE	0	m	2
7il	0	F	58	165	4	4	4	4	4	3	23	95.0691	1.4457	2015	NA	0	0	0	0	NA	0	NA	NA	NA	FALSE	0	g	2
7il	0	M	64	175	2	2	2	2	3	2	13	73.1144	1.4457	2015	0	0	0	0	0	NA	0	1	0	0	TRUE	0	g	2
4Rm	1	M	98	176	4	3	4	3	4	3	21	96.1172	1.53893	2016	NA	0	0	0	0	0	0	NA	NA	NA	FALSE	0	g	2
7il	0	F	54	145	2	3	2	2	2	2	13	77.5031	1.4457	2015	0	0	0	0	0	NA	0	1	0	0	TRUE	0	g	2
7il	0	F	66	175	4	4	4	4	4	3	23	68.1945	1.4457	2015	NA	0	0	0	0	NA	0	NA	NA	NA	FALSE	0	g	2
4Rm	1	F	48	160	1	1	3	2	1	1	9	86.5263	4.35351	2016	0	0	0	0	0	1	0	0	1	0	TRUE	0	g	4
10hc	0	M	77	173	3	4	3	3	3	3	19	87.1451	1.82904	2016	NA	0	0	0	0	1	0	NA	NA	NA	FALSE	0	g	2
7il	0	F	62	163	4	4	3	3	4	3	21	88.3039	1.44296	2015	NA	0	0	0	0	NA	0	NA	NA	NA	FALSE	0	g	2
7il	0	F	52	170	4	4	4	4	4	3	23	90.0178	1.05407	2015	NA	0	0	0	0	NA	0	NA	NA	NA	FALSE	0	g	2
7il	0	F	69	155	4	4	3	4	3	3	21	87.7974	1.43475	2015	NA	0	0	0	0	NA	0	NA	NA	NA	FALSE	0	g	2
7il	0	F	61	165	3	2	3	3	4	3	18	83.7153	1.44022	2015	NA	0	0	0	0	NA	0	1	NA	0	FALSE	0	g	2
7il	0	M	66	168	3	2	2	2	2	2	13	101.949	1.44022	2015	0	0	0	0	0	NA	0	1	0	0	TRUE	0	g	2
5ev	1	F	46	149	4	4	4	4	3	3	22	94.9947	0.695543	2016	NA	0	0	0	0	0	0	NA	NA	NA	FALSE	0	g	1
7il	0	F	57	157	4	4	4	4	2	3	21	90.5264	0.670902	2016	NA	0	0	0	0	1	0	NA	NA	NA	FALSE	0	g	1
7il	0	F	93	175	3	4	4	4	4	3	22	90.653	1.44022	2015	NA	0	0	0	0	NA	0	NA	NA	NA	FALSE	0	g	2
10ah	1	F	61	167	1	4	4	4	4	3	20	85.631	2.59303	2016	NA	0	0	0	0	1	0	NA	NA	NA	FALSE	0	p	3
7il	0	F	51	165	4	3	1	1	4	2	15	84.6242	0.996578	2015	NA	0	0	0	0	NA	0	1	NA	0	FALSE	0	g	2
5xl	1	F	89	165	4	4	4	4	4	3	23	70.8764	0.449246	2016	NA	0	0	0	0	1	0	NA	NA	NA	FALSE	0	p	1
7il	0	M	79	175	3	4	3	3	4	2	19	81.2621	1.43749	2015	NA	0	0	0	0	NA	0	NA	NA	NA	FALSE	0	g	2
7il	0	F	43	160	3	4	4	4	1	3	19	69.6099	1.44022	2015	NA	0	0	0	0	NA	0	NA	NA	NA	FALSE	0	g	2
10on	0	M	113	180	4	3	4	4	4	3	22	83.2353	5.09822	2016	NA	0	0	0	0	1	0	NA	NA	NA	FALSE	0	m	4
7il	0	F	44	155	3	4	3	3	3	2	18	95.0527	1.43749	2015	NA	0	0	0	0	NA	0	1	0	0	FALSE	0	g	2
7il	0	M	85	165	4	4	4	4	4	3	23	83.3867	1.08157	2015	NA	0	0	0	0	NA	0	NA	NA	NA	FALSE	0	g	2
6av	1	F	63	166	4	4	4	4	4	3	23	92.9878	2.43423	2016	NA	0	0	0	0	1	0	NA	NA	NA	FALSE	0	p	3
7il	0	F	52	155	2	4	4	4	4	2	20	92.3669	0.755647	2015	NA	0	0	0	0	NA	0	NA	NA	NA	FALSE	0	g	1
10hc	1	F	61	162	4	4	4	4	2	3	21	92.8317	6.53836	2016	NA	0	0	0	0	1	0	NA	NA	NA	FALSE	0	g	4
7il	0	M	70	160	4	4	4	4	4	3	23	97.8042	0.755647	2015	NA	0	0	0	0	NA	0	NA	NA	NA	FALSE	0	g	1
7il	0	F	66	160	4	4	4	4	4	3	23	88.6701	1.61012	2016	NA	0	0	0	0	1	0	NA	NA	NA	FALSE	0	g	2
7il	0	M	87	178	3	4	2	2	4	3	18	88.8789	1.4238	2015	NA	0	0	0	0	NA	0	1	NA	0	FALSE	0	g	2
7il	0	F	52	170	3	3	3	3	3	2	17	85.8234	1.4238	2015	NA	0	0	0	0	NA	0	1	0	0	FALSE	0	g	2
7il	0	F	70	158	4	3	4	3	3	3	20	88.1588	1.4238	2015	NA	0	0	0	0	NA	0	NA	NA	NA	FALSE	0	g	2
10as	1	M	71	182	2	4	2	2	4	2	16	72.0948	0.889935	2016	NA	0	0	0	0	1	0	1	NA	1	FALSE	0	m	1
7il	0	M	90	170	3	4	4	4	4	3	22	84.679	1.4238	2015	NA	0	0	0	0	NA	0	NA	NA	NA	FALSE	0	g	2
10lp	0	F	65	155	3	4	2	2	4	2	17	66.619	8.23039	2016	NA	0	0	0	0	1	0	1	NA	0	FALSE	0	p	4
6ub	1	F	80	169	2	3	2	2	3	2	14	80.4016	0.161765	2016	1	0	0	0	0	1	1	1	0	0	TRUE	1	g	1
7il	0	M	76	175	3	3	4	3	4	3	20	91.0472	0.449122	2015	NA	0	0	0	0	NA	0	NA	NA	NA	FALSE	0	g	1
7il	0	F	60	165	3	3	3	2	3	2	16	92.6461	0.449122	2015	NA	0	0	0	0	NA	0	1	1	0	FALSE	0	g	1
7il	0	F	74	170	4	4	3	3	3	3	20	82.7214	1.42106	2015	NA	0	0	0	0	NA	0	NA	NA	NA	FALSE	0	g	2
4Rm	1	F	74	160	2	2	3	2	4	2	15	99.3179	4.45207	2016	NA	0	0	0	0	1	0	1	NA	1	FALSE	0	g	4
7il	0	F	73	160	2	2	1	2	1	1	9	82.3381	1.42106	2015	NA	0	0	0	0	NA	1	0	1	1	TRUE	0	g	2
10ah	1	F	45	150	2	3	4	3	3	3	18	85.579	0.0933171	2016	NA	0	0	0	0	1	0	0	0	0	FALSE	0	p	1
7il	0	F	49	160	1	2	2	2	3	1	11	93.41	0.925394	2015	NA	0	0	1	0	NA	0	0	0	1	TRUE	0	g	1
7il	0	F	79	170	3	3	3	3	3	2	17	88.4901	1.23488	2015	NA	0	0	0	0	NA	0	1	0	0	FALSE	0	g	2
10hc	0	F	44	157	3	4	4	4	3	1	19	83.5256	0.906363	2016	NA	0	0	0	0	1	0	NA	NA	NA	FALSE	0	g	1
7il	0	F	67	150	2	2	3	2	1	2	12	81.2567	1.41832	2015	0	0	0	0	0	NA	0	0	0	0	TRUE	0	g	2
7il	0	F	87	160	1	1	4	3	4	2	15	82.204	1.41832	2015	NA	0	0	0	0	NA	0	1	NA	0	FALSE	0	g	2
7il	0	M	59	170	4	3	3	3	1	2	16	85.4538	1.19382	2015	NA	0	0	0	0	NA	0	1	0	0	FALSE	0	g	2
5xl	1	F	52	164	4	4	2	2	3	1	16	81.9814	0.859818	2016	NA	0	0	0	0	1	0	1	0	1	FALSE	0	p	1
7il	0	F	63	165	3	4	4	3	3	3	20	80.1478	1.41832	2015	NA	0	0	0	0	NA	0	NA	NA	NA	FALSE	0	g	2
7il	0	F	75	160	3	3	3	3	3	2	17	72.3834	1.43749	2015	NA	0	0	0	0	NA	0	1	0	0	FALSE	0	g	2
5ev	1	F	112	165	4	2	4	4	3	3	20	82.7151	5.98792	2016	NA	0	0	0	0	0	0	NA	NA	NA	FALSE	0	g	4
7il	0	F	69	165	3	2	3	2	3	2	15	88.3997	1.40737	2015	NA	0	0	0	0	NA	0	1	0	0	FALSE	0	g	2
4Rm	1	M	69	186	4	2	2	3	3	3	17	91.3505	0.985762	2016	NA	0	0	0	0	0	0	1	0	0	FALSE	0	g	2
7il	0	M	106	170	4	3	2	2	4	2	17	90.5544	1.56343	2015	NA	0	1	0	0	NA	0	1	NA	0	FALSE	0	g	2
4Rm	1	F	97	164	4	4	4	4	3	3	22	73.6035	3.20358	2016	NA	0	0	0	0	0	0	NA	NA	NA	FALSE	0	g	3
7il	0	F	54	160	3	3	3	3	3	3	18	89.0048	0.054757	2015	NA	0	0	0	0	NA	0	1	0	0	FALSE	0	g	1
7il	0	M	53	160	3	2	3	2	3	2	15	94.5791	0.230094	2015	NA	0	0	0	0	NA	0	1	1	0	FALSE	0	g	1
7il	0	F	92	165	3	3	4	3	3	3	19	89.9493	1.40737	2015	NA	0	0	0	0	NA	0	NA	NA	NA	FALSE	0	g	2
7il	0	F	50	160	2	2	2	2	1	2	11	92.1889	0.189026	2015	NA	0	0	0	0	NA	0	0	0	0	TRUE	0	g	1
7il	0	F	90	160	4	3	2	2	3	2	16	84.9035	1.38547	2015	NA	0	0	1	0	NA	0	1	0	0	FALSE	0	g	2
4Rm	1	F	64	150	4	4	4	4	4	3	23	91.0767	1.38287	2016	NA	0	0	0	0	1	0	NA	NA	NA	FALSE	0	g	2
7il	0	F	75	160	3	2	1	2	3	1	12	74.9241	0.870637	2015	NA	0	1	0	0	NA	0	0	0	1	TRUE	0	g	1
16ep	0	F	57	160	4	3	3	3	3	2	18	98.3131	1.73321	2016	NA	0	0	0	0	1	0	1	0	0	FALSE	0	m	2
7il	0	F	84	168	4	3	3	3	4	1	18	84.6461	1.40463	2015	NA	0	0	0	0	NA	0	0	NA	0	FALSE	0	g	2
5ev	1	F	82	162	3	2	2	2	3	2	14	83.2627	8.01672	2016	0	0	0	0	0	1	0	0	0	0	TRUE	0	g	4
7il	0	F	62	160	3	3	4	3	3	3	19	87.6523	0.594228	2015	NA	0	0	0	0	NA	0	NA	NA	NA	FALSE	0	g	1
10on	0	F	65	160	4	3	3	3	4	2	19	81.2723	5.18309	2016	NA	0	0	0	0	1	0	NA	NA	NA	FALSE	0	m	4
6ma	0	M	81	182	4	4	4	4	3	3	22	72.7738	1.6675	2016	NA	0	0	0	0	0	0	NA	NA	NA	FALSE	0	p	2
7il	0	F	60	160	4	3	4	3	3	3	20	95.1102	1.40463	2015	NA	0	0	0	0	NA	0	NA	NA	NA	FALSE	0	g	2
7il	0	F	60	160	4	4	4	3	3	3	21	91.7262	1.40189	2015	NA	0	0	0	0	NA	0	NA	NA	NA	FALSE	0	g	2
7il	0	F	45	168	4	4	4	4	3	3	22	93.3848	1.77154	2016	NA	0	0	0	0	1	0	NA	NA	NA	FALSE	0	g	2
7il	0	F	68	165	3	4	3	2	3	1	16	83.3648	1.40189	2015	NA	0	0	0	0	NA	0	1	0	0	FALSE	0	g	2
7il	0	M	55	170	2	3	3	2	1	2	13	87.5838	1.40189	2015	0	0	0	0	0	NA	0	1	0	0	TRUE	0	g	2
10lp	0	M	66	158	4	4	4	4	4	3	23	96.8838	0.692806	2016	NA	0	0	0	0	1	0	NA	NA	NA	FALSE	0	p	1
7il	0	F	74	150	3	3	3	3	3	2	17	82.4066	1.40189	2015	NA	0	0	0	0	NA	0	1	0	0	FALSE	0	g	2
4Rm	1	F	46	150	3	3	3	2	4	2	17	92.6757	2.56565	2016	NA	0	0	0	0	1	0	1	NA	0	FALSE	0	g	3
7il	0	M	61	175	4	3	2	2	3	2	16	91.7454	1.39916	2015	NA	0	0	0	0	NA	0	1	1	0	FALSE	0	g	2
5xl	1	F	76	154	4	4	4	4	4	3	23	72.1276	0.925528	2016	NA	0	0	0	0	1	0	NA	NA	NA	FALSE	0	p	1
7il	0	M	58	170	2	2	2	2	1	2	11	82.694	1.39916	2015	0	0	0	0	0	NA	0	0	0	0	TRUE	0	g	2
7il	0	F	84	160	4	3	2	2	3	2	16	87.5264	1.39916	2015	NA	0	1	0	0	NA	0	1	0	0	FALSE	0	g	2
7il	0	F	62	160	2	2	3	3	3	2	15	85.2019	1.39916	2015	NA	0	0	0	0	NA	0	1	0	0	FALSE	0	g	2
7il	0	F	50	160	2	2	1	1	1	1	8	88.0493	0.0657084	2015	NA	0	0	0	0	NA	1	0	0	1	TRUE	0	g	1
7il	0	M	77	175	2	2	2	2	2	2	12	82.0671	1.39642	2015	0	0	0	0	0	NA	0	0	0	0	TRUE	0	g	2
7il	0	M	67	165	1	1	2	2	3	2	11	77.3005	0.101415	2015	0	0	0	1	0	NA	0	0	0	0	TRUE	0	g	1
7il	0	M	63	180	2	2	3	2	3	2	14	102.07	0.295802	2015	0	0	0	0	0	NA	0	1	0	0	TRUE	0	g	1
7il	0	M	72	150	3	3	3	3	3	2	17	93.3662	1.38547	2015	NA	0	0	0	0	NA	0	1	0	0	FALSE	0	g	2
7il	0	F	62	160	3	3	4	3	3	2	18	81.744	1.3882	2015	NA	0	0	0	0	NA	0	1	0	0	FALSE	0	g	2
7il	0	F	70	155	3	3	2	2	3	2	15	88.0383	1.3882	2015	NA	0	0	0	0	NA	0	1	1	0	FALSE	0	g	2
10on	0	M	82	160	4	3	2	3	2	3	17	85.6392	4.81062	2016	NA	0	0	0	0	1	0	1	0	0	FALSE	0	m	4
7il	0	F	58	160	3	3	3	3	3	2	17	81.9713	0.865161	2015	NA	0	0	0	0	NA	0	1	0	0	FALSE	0	g	1
4Rm	1	F	57	167	1	1	3	2	2	1	10	87.2272	3.45821	2016	0	0	0	0	0	1	0	0	1	0	TRUE	0	g	3
7il	0	F	43	160	2	4	2	2	1	2	13	94.4279	1.94129	2016	1	0	0	0	0	1	0	1	0	0	TRUE	0	g	2
7il	0	M	85	170	3	4	4	2	3	2	18	71.9398	1.3882	2015	NA	0	0	0	0	NA	0	1	0	0	FALSE	0	g	2
4Rm	1	M	72	171	4	2	2	4	3	3	18	85.2395	1.41573	2016	NA	0	0	0	0	1	0	1	0	0	FALSE	0	g	2
4Rm	1	M	60	171	2	1	2	2	2	1	10	92.9884	0.314967	2015	0	0	0	0	0	NA	0	0	1	1	TRUE	0	g	1
4Rm	1	M	54	170	4	3	4	3	4	3	21	95.6988	1.1199	2015	NA	0	0	0	0	NA	0	NA	NA	NA	FALSE	0	g	2
4Rm	1	M	63	166	4	3	3	3	3	3	19	89.3388	0.804928	2015	NA	0	0	0	0	NA	0	NA	NA	NA	FALSE	0	g	1
4Rm	1	F	57	152	2	2	1	1	1	1	8	94.0917	3.46897	2015	0	0	0	0	0	NA	1	0	1	1	TRUE	1	g	3
4Rm	1	F	49	150	1	1	2	2	1	1	8	93.0924	3.96715	2015	0	0	0	0	0	NA	0	0	0	0	TRUE	0	g	3
4Rm	1	F	78	161	4	3	2	2	2	1	14	78.6886	5.63461	2015	0	0	0	0	0	NA	0	1	1	1	TRUE	0	g	4
4Rm	1	F	39	147	4	2	4	4	3	3	20	88.8487	0.996578	2015	NA	0	0	0	0	NA	0	NA	NA	NA	FALSE	0	g	2
10lp	0	F	61	160	4	4	4	4	3	3	22	93.5299	0.287709	2016	NA	0	0	0	0	1	0	NA	NA	NA	FALSE	0	p	1
4Rm	1	F	54	154	4	4	4	4	4	3	23	82.1821	1.01574	2015	NA	0	0	0	0	NA	0	NA	NA	NA	FALSE	0	g	2
4Rm	1	F	50	150	1	1	2	2	1	2	9	94.1103	4.98311	2016	0	0	0	0	0	1	0	0	1	1	TRUE	0	g	4
4Rm	1	F	38	147	3	3	3	3	2	3	17	93.2457	2.26979	2015	NA	0	0	0	0	NA	0	1	0	1	FALSE	0	g	3
4Rm	1	F	76	166	4	3	3	3	3	3	19	92.8597	0.161647	2015	NA	0	0	0	0	NA	0	NA	NA	NA	FALSE	0	g	1
6ub	1	F	45	156	1	1	2	2	3	2	11	89.5846	9.19687	2016	0	0	0	0	0	1	0	1	0	1	TRUE	0	g	4
4Rm	1	F	74	155	4	3	4	3	3	3	20	94.3792	3.76181	2015	NA	0	0	0	0	NA	0	NA	NA	NA	FALSE	0	g	3
4Rm	1	F	50	150	4	4	4	3	3	1	19	91.6578	1.54974	2015	NA	0	0	0	0	NA	0	NA	NA	NA	FALSE	0	g	2
4Rm	1	F	49	158	2	1	2	2	3	1	11	93.5086	10.3957	2015	1	0	0	0	0	NA	0	1	0	0	TRUE	0	g	4
4Rm	1	F	46	150	2	2	3	2	2	1	12	76.8953	0.36151	2015	0	0	0	0	0	NA	0	0	0	1	TRUE	0	g	1
4Rm	1	F	50	154	4	3	4	3	3	2	19	92.5448	1.10073	2015	NA	0	0	0	0	NA	0	NA	NA	NA	FALSE	0	g	2
16ep	0	F	52	155	4	4	4	4	4	3	23	91.92	2.04807	2016	NA	0	0	0	0	1	0	NA	NA	NA	FALSE	0	m	2
10hc	1	F	165	54	2	3	2	2	3	2	14	90.1732	5.73604	2016	1	0	0	0	0	1	0	0	1	0	TRUE	0	g	4
4Rm	1	F	70	167	4	3	3	3	4	3	20	95.2471	7.96167	2015	NA	0	0	0	0	NA	0	NA	NA	NA	FALSE	0	g	4
4Rm	1	M	71	172	4	4	4	4	3	3	22	90.9843	0.632558	2015	NA	0	0	0	0	NA	0	NA	NA	NA	FALSE	0	g	1
10as	1	F	57	154	4	4	2	2	3	1	16	93.9187	5.6239	2016	NA	0	0	0	0	1	0	1	0	0	FALSE	0	m	4
4Rm	1	F	NA	NA	4	3	4	3	3	3	20	84.3833	3.18971	2015	NA	0	0	0	0	NA	0	NA	NA	NA	FALSE	0	g	3
5xl	1	F	60	150	2	3	2	2	4	1	14	53.1567	0.980286	2016	1	0	0	0	0	1	0	1	NA	1	TRUE	0	p	2
4Rm	1	F	63	163	2	2	2	2	2	1	11	85.5414	3.89322	2015	0	0	0	0	0	NA	0	0	0	0	TRUE	0	g	3
4Rm	1	F	43	155	4	4	4	4	4	3	23	92.1965	0.265806	2016	NA	0	0	0	0	1	0	NA	NA	NA	FALSE	0	g	1
4Rm	1	F	43	155	2	1	3	2	3	1	12	76.3066	1.73032	2015	0	0	0	0	0	NA	0	1	1	0	TRUE	0	g	2
4Rm	1	F	64	150	4	3	4	4	4	3	22	93.4182	1.9603	2015	NA	0	0	0	0	NA	0	NA	NA	NA	FALSE	0	g	2
4Rm	1	F	75	165	3	4	4	3	3	3	20	89.768	0.123434	2016	NA	0	0	0	0	1	0	NA	NA	NA	FALSE	0	g	1
4Rm	1	F	47	156	2	2	3	2	3	2	14	93.5627	2.11663	2016	0	0	0	0	0	1	0	1	0	1	TRUE	0	g	2
4Rm	1	M	74	170	4	2	2	2	4	2	16	85.9521	1.06229	2015	NA	0	0	0	0	NA	0	1	NA	1	FALSE	0	g	2
4Rm	1	F	77	160	3	3	2	2	3	1	14	98.2999	3.43612	2015	0	0	0	0	0	NA	0	1	0	0	TRUE	0	g	3
4Rm	1	F	56	160	2	2	3	2	2	1	12	85.5086	3.33755	2015	0	0	0	0	0	NA	0	0	0	0	TRUE	0	g	3
4Rm	1	F	58	160	4	3	2	2	3	2	16	86.9781	3.97008	2016	NA	0	0	0	0	1	0	1	0	0	FALSE	0	g	3
6ub	1	F	61	152	2	3	4	3	3	3	18	94.4526	2.31924	2016	NA	0	0	0	0	1	0	0	0	0	FALSE	0	g	3
4Rm	1	F	61	170	4	3	2	2	4	1	16	91.8713	2.56822	2015	NA	0	0	0	0	NA	0	1	NA	1	FALSE	0	g	3
7il	0	M	69	168	4	4	4	4	3	3	22	98.8223	1.77154	2016	NA	0	0	0	0	1	0	NA	NA	NA	FALSE	0	g	2
4Rm	1	F	53	149	3	3	3	3	3	3	18	94.6585	3.6086	2015	NA	0	0	0	0	NA	0	1	0	0	FALSE	0	g	3
4Rm	1	F	44	144	3	4	4	4	4	3	22	93.191	3.60039	2015	NA	0	0	0	0	NA	0	NA	NA	NA	FALSE	0	g	3
4Rm	1	M	67	173	3	3	2	3	2	1	14	91.5291	4.56137	2015	0	0	0	0	0	NA	0	1	1	1	TRUE	0	g	4
4Rm	1	F	103	158	4	4	4	4	4	3	23	72.586	2.09183	2015	NA	0	0	0	0	NA	0	NA	NA	NA	FALSE	0	g	2
4Rm	1	F	58	157	3	3	4	3	4	2	19	94.291	2.71886	2016	NA	0	0	0	0	1	0	NA	NA	NA	FALSE	0	g	3
4Rm	1	M	54	158	2	3	2	2	1	1	11	100.101	0.093201	2015	0	0	0	0	0	NA	0	0	0	1	TRUE	0	g	1
10lp	0	F	38	140	4	4	4	4	3	3	22	92.8153	7.15439	2016	NA	0	0	0	0	1	0	NA	NA	NA	FALSE	0	p	4
4Rm	1	F	55	153	3	4	3	3	3	1	17	94.0507	1.63735	2015	NA	0	0	0	0	NA	0	1	0	1	FALSE	0	g	2
4Rm	1	F	58	143	3	2	2	2	3	1	13	95.1294	1.36083	2015	0	0	0	0	0	NA	0	1	1	1	TRUE	0	g	2
4Rm	1	F	47	153	3	4	3	3	3	1	17	86.6721	2.78166	2015	NA	0	0	0	0	NA	0	1	1	0	FALSE	0	g	3
4Rm	1	F	55	NA	4	3	4	4	3	3	21	97.5278	6.36288	2015	NA	0	0	0	0	NA	0	NA	NA	NA	FALSE	0	g	4
4Rm	1	F	60	150	2	2	2	2	2	2	12	86.5592	4.90919	2016	0	0	0	0	0	1	0	0	0	1	TRUE	0	g	4
4Rm	1	M	66	173	3	4	3	2	1	1	14	93.8864	0.640771	2015	0	0	0	0	0	NA	0	1	1	0	TRUE	0	g	1
4Rm	1	F	56	162	4	3	2	2	2	1	14	90.6886	6.8282	2015	0	0	0	0	0	NA	0	1	1	0	TRUE	0	g	4
4Rm	1	F	54	163	3	3	3	3	1	1	14	86.7953	1.13358	2015	0	0	0	0	0	NA	0	1	1	0	TRUE	0	g	2
4Rm	1	F	50	162	2	2	1	1	1	1	8	89.5195	1.02943	2015	1	0	0	0	0	NA	0	1	1	1	TRUE	0	g	2
4Rm	1	F	54	153	2	2	3	2	3	1	13	93.6016	2.96783	2015	0	0	0	0	0	NA	0	0	1	0	TRUE	0	g	3
4Rm	1	F	69	153	2	1	2	2	3	1	11	94.3463	1.88638	2015	0	0	0	0	0	NA	0	0	0	0	TRUE	0	g	2
4Rm	1	F	63	162	2	1	4	3	3	1	14	89.2101	2.44228	2015	0	0	0	0	0	NA	0	0	1	0	TRUE	0	g	3
10ah	1	F	60	150	3	2	3	4	3	3	18	98.3022	2.58482	2016	NA	0	0	0	0	1	0	0	0	0	FALSE	0	p	3
4Rm	1	F	68	153	3	3	2	2	3	2	15	88.2245	0.257472	2015	NA	0	0	0	0	NA	0	1	0	0	FALSE	0	g	1
4Rm	1	F	75	162	3	3	3	3	3	1	16	92.1944	2.7269	2015	NA	0	0	0	0	NA	0	0	1	0	FALSE	0	g	3
4Rm	1	F	59	157	3	3	3	3	3	3	18	93.2731	1.70294	2015	NA	0	0	0	0	NA	0	0	1	0	FALSE	0	g	2
4Rm	1	M	56	167	3	2	2	3	3	3	16	92.8399	2.77909	2016	NA	0	0	0	0	1	0	1	0	0	FALSE	0	g	3
4Rm	1	M	100	185	1	3	2	2	4	1	13	71.3841	0.457335	2015	1	0	1	0	0	NA	0	1	NA	1	TRUE	0	g	1
4Rm	1	F	68	162	2	2	3	2	3	1	13	89.4237	6.54084	2015	0	0	0	0	0	NA	0	1	1	0	TRUE	0	g	4
16ip	0	F	89	165	4	4	4	4	4	3	23	89.6147	2.56565	2016	NA	0	0	0	0	1	0	NA	NA	NA	FALSE	0	m	3
4Rm	1	M	68	162	4	4	2	2	4	1	17	102.773	1.02122	2015	NA	0	0	0	0	NA	0	1	NA	1	FALSE	0	g	2
10lp	0	F	120	175	3	3	2	2	4	2	16	79.405	1.88106	2016	NA	0	0	0	0	1	0	1	NA	0	FALSE	0	p	2
4Rm	1	F	70	161	4	4	4	3	3	3	21	86.0472	0.769467	2016	NA	0	0	0	0	1	0	NA	NA	NA	FALSE	0	g	1
4Rm	1	F	48	148	3	4	3	3	3	1	17	87.4442	11.3157	2015	NA	0	0	0	0	NA	0	1	1	0	FALSE	0	g	4
4Rm	1	F	81	157	1	1	2	2	3	1	10	86.3546	3.58944	2015	0	0	0	0	0	NA	0	0	1	0	TRUE	0	g	3
4Rm	1	M	79	175	3	3	2	2	3	1	14	90.4312	1.1856	2015	0	0	0	0	0	NA	0	1	0	0	TRUE	0	g	2
4Rm	1	M	67	175	3	3	3	2	3	2	16	90.8495	0.985762	2016	NA	0	0	0	0	1	0	1	0	1	FALSE	0	g	2
4Rm	1	F	45	162	1	1	2	2	3	1	10	98.705	24.6516	2015	0	0	0	0	0	NA	0	0	1	0	TRUE	0	g	4
4Rm	1	F	63	156	4	4	2	2	4	1	17	94.8364	3.83573	2015	NA	0	0	0	0	NA	0	1	NA	0	FALSE	0	g	3
6xb	1	M	47	155	2	2	2	2	3	1	12	78.8273	2.37673	2016	0	0	0	0	0	1	0	0	1	1	TRUE	0	m	3
4Rm	1	F	74	167	3	3	4	3	4	3	20	77.8371	11.7317	2015	NA	0	0	0	0	NA	0	NA	NA	NA	FALSE	0	g	4
4Rm	1	F	70	157	3	4	2	2	3	2	16	93.3854	3.124	2015	NA	0	0	0	0	NA	0	1	0	0	FALSE	0	g	3
7il	0	F	87	169	4	4	4	4	4	3	23	85.6639	2.42054	2016	NA	0	0	0	0	1	0	NA	NA	NA	FALSE	0	g	3
4Rm	1	M	63	167	4	4	2	2	3	1	16	87.4196	0.468287	2015	NA	0	0	0	0	NA	0	1	0	0	FALSE	0	g	1
4Rm	1	F	70	161	4	4	4	4	4	3	23	93.174	2.18234	2016	NA	0	0	0	0	0	0	NA	NA	NA	FALSE	0	g	2
4Rm	1	F	64	160	3	3	2	1	3	1	13	73.4512	7.53468	2015	0	1	0	1	0	NA	1	1	1	0	TRUE	1	g	4
4Rm	1	F	70	161	4	4	4	4	3	2	21	88.9391	0.583276	2015	NA	0	0	0	0	NA	0	NA	NA	NA	FALSE	0	g	1
4Rm	1	F	59	153	4	4	4	4	4	2	22	82.36	0.651608	2015	NA	0	0	0	0	NA	0	NA	NA	NA	FALSE	0	g	1
16ep	0	F	53	155	4	4	4	4	4	3	23	90.4689	0.402701	2016	NA	0	0	0	0	1	0	NA	NA	NA	FALSE	0	m	1
4Rm	1	F	74	160	4	4	2	3	3	1	17	87.3484	0.156172	2015	NA	0	0	0	0	NA	1	1	0	1	FALSE	1	g	1
4Rm	1	F	59	153	4	3	4	4	4	3	22	92.3854	0.947431	2016	NA	0	0	0	0	1	0	NA	NA	NA	FALSE	0	g	1
4Rm	1	F	35	153	3	3	3	3	2	1	15	93.4565	4.53947	2015	NA	0	0	0	0	NA	0	1	1	0	FALSE	0	g	4
4Rm	1	M	65	188	3	3	2	2	3	1	14	79.0609	3.46897	2015	0	0	1	0	0	NA	0	1	1	1	TRUE	0	g	3
4Rm	1	F	88	174	4	3	3	3	3	2	18	68.1945	3.15959	2015	NA	0	0	0	0	NA	0	0	0	0	FALSE	0	g	3
6ub	1	F	69	162	3	3	2	2	3	3	16	89.1191	1.61012	2016	NA	0	0	0	0	1	0	1	0	0	FALSE	0	g	2
4Rm	1	F	74	183	3	3	2	2	3	1	14	94.6174	6.96509	2015	0	0	0	0	0	NA	1	1	0	1	TRUE	1	g	4
4Rm	1	F	51	163	4	4	2	2	3	1	16	85.9603	3.12126	2015	NA	0	0	0	0	NA	0	1	1	0	FALSE	0	g	3
4Rm	1	M	64	168	2	3	1	1	1	1	9	99.091	7.68789	2015	0	0	0	0	0	NA	1	0	0	1	TRUE	1	g	4
4Rm	1	M	71	160	4	4	2	2	3	2	17	91.833	2.94867	2015	NA	0	0	0	0	NA	0	1	0	0	FALSE	0	g	3
4Rm	1	M	65	171	3	1	2	2	3	2	13	84.2218	0.39984	2015	0	0	0	0	0	NA	0	1	0	0	TRUE	0	g	1
4Rm	1	F	46	150	4	4	4	4	4	2	22	87.5346	0.520306	2015	NA	0	0	0	0	NA	0	NA	NA	NA	FALSE	0	g	1
16ep	0	F	68	165	3	3	4	4	4	3	21	89.204	0.249378	2016	NA	0	0	0	0	1	0	NA	NA	NA	FALSE	0	m	1
4Rm	1	M	99	165	3	3	2	2	2	1	13	88.4435	0.84052	2015	0	0	0	0	0	NA	0	1	0	1	TRUE	0	g	1
4Rm	1	F	43	155	2	4	2	2	2	1	13	99.6249	3.01711	2015	0	0	0	0	0	NA	0	1	1	0	TRUE	0	g	3
4Rm	1	F	56	165	4	4	4	4	3	2	21	87.8549	1.00205	2015	NA	0	0	0	0	NA	0	NA	NA	NA	FALSE	0	g	2
10as	1	F	74	156	4	4	4	4	4	3	23	81.9567	2.59029	2016	NA	0	0	0	0	1	0	NA	NA	NA	FALSE	0	m	3
9ra	1	F	61	165	2	3	3	3	3	2	16	84.9383	1.78523	2016	NA	0	0	0	0	1	1	1	0	0	FALSE	0	p	2
4Rm	1	M	59	167	3	4	4	4	3	2	20	91.822	1.76318	2015	NA	0	0	0	0	NA	0	NA	NA	NA	FALSE	0	g	2
10ah	1	F	56	160	1	3	1	1	1	1	8	90.1403	0.580665	2016	0	0	0	0	0	1	1	1	1	1	TRUE	1	p	1
4Rm	1	M	53	166	3	3	2	2	2	1	13	86.2806	2.18218	2015	0	0	0	0	0	NA	0	1	0	0	TRUE	0	g	2
4Rm	1	F	50	155	3	4	2	2	3	2	16	89.8919	0.750171	2015	NA	0	0	0	0	NA	0	1	0	0	FALSE	0	g	1
4Rm	1	M	64	160	4	4	3	3	3	2	19	90.6119	1.7796	2015	NA	0	0	0	0	NA	0	NA	NA	NA	FALSE	0	g	2
16ip	0	F	60	155	2	2	2	2	2	1	11	91.7475	5.63211	2016	0	0	0	0	0	1	0	1	1	1	TRUE	0	m	4
4Rm	1	F	65	154	4	4	3	3	3	2	19	90.7844	4.92813	2015	NA	0	0	0	0	NA	0	NA	NA	NA	FALSE	0	g	4
4Rm	1	M	66	167	4	3	2	4	3	3	19	96.8181	0.208309	2016	NA	0	0	0	0	0	0	NA	NA	NA	FALSE	0	g	1
4Rm	1	F	50	145	4	4	4	4	3	2	21	96.0903	2.68309	2015	NA	0	0	0	0	NA	0	NA	NA	NA	FALSE	0	g	3
4Rm	1	F	56	157	4	4	4	4	3	2	21	94.4394	1.76591	2015	NA	0	0	0	0	NA	0	NA	NA	NA	FALSE	0	g	2
5ev	1	F	39	158	3	4	4	4	2	2	19	85.0451	3.92902	2016	NA	0	0	0	0	1	0	NA	NA	NA	FALSE	0	g	3
4Rm	1	F	49	150	3	3	3	3	2	1	15	91.0198	1.19655	2015	NA	0	1	0	0	NA	0	1	1	0	FALSE	0	g	2
10ah	1	F	42	150	3	2	3	4	3	3	18	84.169	4.43017	2016	NA	0	0	0	0	1	0	0	0	0	FALSE	0	p	4
4Rm	1	M	79	168	3	4	2	3	3	2	17	85.8426	0.851472	2015	NA	0	0	0	0	NA	0	1	0	0	FALSE	0	g	1
8rb	1	F	54	160	2	4	2	2	3	2	15	66.66	1.86463	2016	NA	0	0	0	0	1	1	1	0	0	FALSE	1	m	2
4Rm	1	F	66	161	4	4	4	4	3	2	21	95.2471	0.131531	2015	NA	0	0	0	0	NA	0	NA	NA	NA	FALSE	0	g	1
4Rm	1	M	63	173	3	3	2	2	3	3	16	78.4805	3.91239	2015	NA	0	0	0	0	NA	0	0	0	0	FALSE	0	g	3
7il	0	M	72	172	3	4	4	4	4	3	22	72.9572	0.553286	2016	NA	0	0	0	0	1	0	NA	NA	NA	FALSE	0	g	1
4Rm	1	F	75	165	4	4	4	4	4	3	23	86.4723	NA	2015	NA	0	0	0	0	NA	0	NA	NA	NA	FALSE	0	g	NA
4Rm	1	M	68	170	3	3	4	4	2	3	19	86.6585	8.53673	2015	NA	0	0	0	0	NA	0	NA	NA	NA	FALSE	0	g	4
4Rm	1	M	74	170	3	3	3	4	2	3	18	90.5489	2.19039	2015	NA	0	0	0	0	NA	0	0	0	0	FALSE	0	g	3
10on	0	F	70	160	3	3	3	3	2	2	16	89.5982	4.78051	2016	NA	0	0	0	0	1	0	1	0	0	FALSE	0	m	4
4Rm	1	F	53	157	4	4	4	4	4	3	23	90.2313	0.928131	2015	NA	0	0	0	0	NA	0	NA	NA	NA	FALSE	0	g	1
10lp	0	F	70	160	4	4	3	4	3	3	21	89.7653	2.78183	2016	NA	0	0	0	0	1	0	NA	NA	NA	FALSE	0	p	3
4Rm	1	M	69	180	4	4	4	4	3	3	22	88.501	0.966461	2015	NA	0	0	0	0	NA	0	NA	NA	NA	FALSE	0	g	2
4Rm	1	F	66	165	4	4	3	3	4	3	21	94.7433	4.4546	2015	NA	0	0	0	0	NA	0	NA	NA	NA	FALSE	0	g	4
4Rm	1	F	104	155	3	3	2	2	2	3	15	93.6153	1.53879	2015	NA	0	0	0	0	NA	0	1	0	1	FALSE	0	g	2
4Rm	1	F	50	157	4	4	3	3	2	3	19	84.2382	2.06993	2015	NA	0	0	0	0	NA	0	NA	NA	NA	FALSE	0	g	2
4Rm	1	F	55	162	4	4	4	4	4	3	23	NA	1.86721	2015	NA	0	0	0	0	NA	0	NA	NA	NA	FALSE	0	g	2
4Rm	1	M	79	180	4	3	3	4	3	3	20	88.2437	11.354	2015	NA	0	0	0	0	NA	0	NA	NA	NA	FALSE	0	g	4
7il	0	F	77	171	3	3	4	4	4	3	21	69.2119	2.46161	2016	NA	0	0	0	0	1	0	NA	NA	NA	FALSE	0	g	3
4Rm	1	F	60	170	4	4	3	4	4	3	22	88.6051	8.74743	2015	NA	0	0	0	0	NA	0	NA	NA	NA	FALSE	0	g	4
4Rm	1	F	48	155	3	4	3	3	3	3	19	95.4661	1.90554	2015	NA	0	0	0	0	NA	0	NA	NA	NA	FALSE	0	g	2
4Rm	1	F	49	155	4	4	4	3	3	3	21	94.8145	0.334132	2015	NA	0	0	0	0	NA	0	NA	NA	NA	FALSE	0	g	1
4Rm	1	F	77	162	3	4	2	4	3	3	19	92.2355	3.91513	2015	NA	0	1	0	0	NA	0	NA	NA	NA	FALSE	0	g	3
4Rm	1	F	74	150	3	3	2	2	3	2	15	91.5647	8.26295	2015	NA	0	0	0	0	NA	0	0	0	0	FALSE	0	g	4
4Rm	1	M	60	170	3	4	3	4	3	3	20	93.3005	3.89596	2015	NA	0	0	0	0	NA	0	NA	NA	NA	FALSE	0	g	3
4Rm	1	M	132	173	1	3	2	2	4	2	14	72.4015	1.47322	2016	1	0	0	0	0	1	0	1	NA	1	TRUE	0	g	2
4Rm	1	F	64	165	4	3	4	3	3	3	20	85.6153	0.908966	2015	NA	0	0	0	0	NA	0	NA	NA	NA	FALSE	0	g	1
7rp	1	F	52	153	2	3	1	2	3	3	14	84.3497	2.94884	2016	0	0	0	0	0	1	0	1	0	0	TRUE	0	g	3
4Rm	1	F	70	165	4	3	3	3	4	3	20	96.7283	7.77002	2015	NA	0	0	0	0	NA	0	NA	NA	NA	FALSE	0	g	4
4Rm	1	M	76	158	4	4	4	4	4	3	23	94.6031	0.112482	2016	NA	0	0	0	0	1	0	NA	NA	NA	FALSE	0	g	1
4Rm	1	F	39	155	2	2	2	1	2	2	11	89.8125	2.82272	2015	0	0	0	0	0	NA	1	0	1	1	TRUE	1	g	3
7rp	1	F	78	160	3	2	3	2	2	2	14	84.889	2.26996	2016	0	0	0	0	0	1	0	1	0	0	TRUE	0	g	3
4Rm	1	M	64	168	4	3	2	3	1	2	15	93.2287	4.24399	2016	NA	0	0	0	0	1	1	1	0	0	FALSE	0	g	3
4Rm	1	M	71	165	3	3	2	4	4	3	19	78.1985	5.88912	2015	NA	0	1	0	0	NA	0	NA	NA	NA	FALSE	0	g	4
4Rm	1	M	67	175	3	4	3	3	3	3	19	90.0862	0.561373	2015	NA	0	0	0	0	NA	0	NA	NA	NA	FALSE	0	g	1
10as	0	F	69	165	4	4	4	4	4	3	23	86.08	2.58482	2016	NA	0	0	0	0	0	0	NA	NA	NA	FALSE	0	g	3
4Rm	1	M	86	180	3	2	2	2	3	3	15	92.7912	2.74333	2015	NA	0	0	0	0	NA	0	0	0	0	FALSE	0	g	3
4Rm	1	F	58	170	4	4	4	4	4	3	23	84.6762	1.57438	2015	NA	0	0	0	0	NA	0	NA	NA	NA	FALSE	0	g	2
4Rm	1	F	50	160	3	4	4	3	2	3	19	89.681	1.13906	2015	NA	0	0	0	0	NA	0	NA	NA	NA	FALSE	0	g	2
4Rm	1	F	55	160	4	4	2	3	3	3	19	94.1136	1.90281	2015	NA	0	0	0	0	NA	0	NA	NA	NA	FALSE	0	g	2
4Rm	1	F	60	164	4	4	3	2	4	2	19	87.5264	0.293064	2015	NA	0	0	0	0	NA	0	NA	NA	NA	FALSE	0	g	1
16ip	0	M	100	168	2	2	2	2	3	1	12	82.8794	2.36305	2016	0	0	0	0	0	1	0	1	0	1	TRUE	0	m	3
4Rm	1	M	82	177	3	3	3	2	3	3	17	73.1281	1.25405	2015	NA	0	0	0	0	NA	0	0	0	0	FALSE	0	g	2
10lp	0	F	42	162	3	3	2	2	3	2	15	82.9396	5.33368	2016	NA	0	0	0	0	1	0	1	0	1	FALSE	0	p	4
4Rm	1	F	71	148	3	4	4	4	4	2	21	93.1691	2.08909	2015	NA	0	0	0	0	NA	0	NA	NA	NA	FALSE	0	g	2
7rp	1	F	55	147	3	3	4	3	4	3	20	80.815	0.287709	2016	NA	0	0	0	0	1	0	NA	NA	NA	FALSE	0	g	1
10ah	1	F	47	155	1	2	2	1	1	1	8	90.0418	4.8955	2016	0	0	0	0	0	1	0	1	0	1	TRUE	0	p	4
4Rm	1	F	63	165	4	3	2	2	3	2	16	88.7146	7.23078	2015	NA	0	1	0	0	NA	0	1	0	1	FALSE	0	g	4
4uj	0	M	71	170	2	3	2	2	3	2	14	77.765	1.16384	2016	1	0	0	0	0	1	0	1	0	1	TRUE	0	p	2
4Rm	1	F	60	156	4	4	4	3	3	3	21	89.5387	1.75222	2015	NA	0	0	0	0	NA	0	NA	NA	NA	FALSE	0	g	2
4Rm	1	F	76	155	4	4	4	4	3	3	22	86.1793	0.95551	2015	NA	0	0	0	0	NA	0	NA	NA	NA	FALSE	0	g	1
4Rm	1	F	60	152	4	3	4	4	3	3	21	95.718	0.350559	2015	NA	0	0	0	0	NA	0	NA	NA	NA	FALSE	0	g	1
16ep	0	F	55	170	4	4	4	4	4	3	23	89.5791	1.57179	2016	NA	0	0	0	0	1	0	NA	NA	NA	FALSE	0	m	2
4Rm	1	F	58	162	4	4	2	4	3	3	20	98.0666	1.30347	2016	NA	0	0	0	0	1	0	NA	NA	NA	FALSE	0	g	2
4Rm	1	F	55	151	4	4	4	4	4	3	23	81.5003	3.64693	2015	NA	0	0	0	0	NA	0	NA	NA	NA	FALSE	0	g	3
4Rm	1	F	71	151	4	4	2	2	4	2	18	96.5941	2.84463	2015	NA	0	0	0	0	NA	0	1	NA	1	FALSE	0	g	3
4Rm	1	F	50	165	1	3	2	1	2	1	10	92.3915	4.82683	2015	1	0	0	0	0	NA	1	1	1	1	TRUE	1	g	4
10as	0	F	48	155	4	4	4	4	4	3	23	96.5388	2.30281	2016	NA	0	0	0	0	0	0	NA	NA	NA	FALSE	0	g	3
4Rm	1	F	49	156	4	4	4	4	3	3	22	94.4394	1.69199	2015	NA	0	0	0	0	NA	0	NA	NA	NA	FALSE	0	g	2
4Rm	1	F	72	161	4	4	4	4	3	3	22	92.1561	1.16644	2015	NA	0	0	0	0	NA	0	NA	NA	NA	FALSE	0	g	2
4Rm	1	F	60	162	4	4	2	3	3	3	19	97.0486	0.287588	2015	NA	0	0	0	0	NA	0	NA	NA	NA	FALSE	0	g	1
4Rm	1	M	52	160	3	3	2	3	3	2	16	92.8509	3.96461	2016	NA	0	0	0	0	1	0	1	0	0	FALSE	0	g	3
4Rm	1	F	54	154	4	4	4	4	3	3	22	86.3436	1.8371	2015	NA	0	0	0	0	NA	0	NA	NA	NA	FALSE	0	g	2
4Rm	1	F	56	164	4	4	3	3	3	3	20	84.3258	0.676249	2015	NA	0	0	0	0	NA	0	NA	NA	NA	FALSE	0	g	1
10av	0	F	60	149	4	4	4	4	3	3	22	90.4634	1.28431	2016	NA	0	0	0	0	1	0	NA	NA	NA	FALSE	0	g	2
4Rm	1	F	49	168	4	4	2	3	2	2	17	95.6824	2.02875	2015	NA	0	0	0	0	NA	0	1	0	0	FALSE	0	g	2
4Rm	1	F	62	150	3	4	4	4	3	3	21	90.0589	0.366986	2015	NA	0	0	0	0	NA	0	NA	NA	NA	FALSE	0	g	1
4Rm	1	F	48	166	3	3	3	4	3	3	19	80.4627	17.6346	2015	NA	0	0	0	0	NA	0	NA	NA	NA	FALSE	0	g	4
4Rm	1	F	61	167	3	3	1	1	3	2	13	95.9945	11.4033	2015	1	0	0	0	0	NA	0	1	0	1	TRUE	0	g	4
4Rm	1	F	50	159	4	4	4	4	3	3	22	96.1561	0.73922	2015	NA	0	0	0	0	NA	0	NA	NA	NA	FALSE	0	g	1
4Rm	1	F	77	171	4	4	4	4	4	3	23	88.9473	0.293064	2015	NA	0	0	0	0	NA	0	NA	NA	NA	FALSE	0	g	1
10av	0	F	74	153	3	4	4	3	3	3	20	86.3648	1.1173	2016	NA	0	0	0	0	1	0	NA	NA	NA	FALSE	0	g	2
4Rm	1	F	61	169	3	4	4	4	3	3	21	91.8029	3.50456	2015	NA	0	0	0	0	NA	0	NA	NA	NA	FALSE	0	g	3
4Rm	1	F	44	147	4	4	2	3	2	2	17	92.4956	1.88638	2015	NA	0	0	0	0	NA	0	0	0	0	FALSE	0	g	2
4Rm	1	F	47	168	4	4	2	3	3	2	18	95.8275	0.227356	2015	NA	0	0	0	0	NA	0	1	1	0	FALSE	0	g	1
10as	0	F	38	152	4	4	4	4	3	3	22	92.3526	2.03712	2016	NA	0	0	0	0	0	0	NA	NA	NA	FALSE	0	g	2
4Rm	1	F	65	158	4	4	3	2	3	3	19	80.1916	2.91581	2015	NA	0	0	0	0	NA	0	NA	NA	NA	FALSE	0	g	3
4Rm	1	M	69	177	3	4	3	3	3	3	19	86.5024	1.97125	2015	NA	0	0	0	0	NA	0	NA	NA	NA	FALSE	0	g	2
4Rm	1	F	77	156	4	4	4	4	4	3	23	88.5284	2.71869	2015	NA	0	0	0	0	NA	0	NA	NA	NA	FALSE	0	g	3
4Rm	1	M	79	180	3	3	3	4	3	1	17	85.7851	3.70157	2015	NA	0	0	0	0	NA	0	0	0	0	FALSE	0	g	3
16ip	0	F	76	162	4	4	4	4	4	3	23	77.2338	1.4212	2016	NA	0	0	0	0	1	0	NA	NA	NA	FALSE	0	m	2
4Rm	1	F	92	170	4	4	2	2	3	2	17	90.8775	0.328656	2015	NA	0	0	0	0	NA	0	0	0	1	FALSE	0	g	1
4Rm	1	F	46	150	4	4	2	2	3	2	17	91.9288	2.13564	2015	NA	0	0	0	0	NA	0	1	0	1	FALSE	0	g	2
5ev	1	F	58	155	3	3	4	3	3	3	19	85.0478	0.87077	2016	NA	0	0	0	0	1	0	NA	NA	NA	FALSE	0	g	1
4Rm	1	M	87	187	4	4	2	3	4	3	20	89.4812	1.69473	2015	NA	0	0	0	0	NA	0	NA	NA	NA	FALSE	0	g	2
4Rm	1	F	70	166	4	3	4	3	3	3	20	87.8248	1.21572	2015	NA	0	0	0	0	NA	0	NA	NA	NA	FALSE	0	g	2
4Rm	1	F	53	160	4	1	2	1	4	3	15	89.1225	2.66119	2015	NA	0	0	0	0	NA	0	1	NA	0	FALSE	0	g	3
5ev	1	F	77	168	4	3	4	4	3	3	21	70.4932	1.80987	2016	NA	0	0	0	0	0	0	NA	NA	NA	FALSE	0	g	2
7il	0	M	80	171	4	4	4	4	4	3	23	77.0614	2.09473	2016	NA	0	0	0	0	1	0	NA	NA	NA	FALSE	0	g	2
4Rm	1	F	52	160	2	3	2	2	3	1	13	89.4018	0.39984	2015	0	0	0	0	0	NA	0	1	0	1	TRUE	0	g	1
4Rm	1	F	68	172	4	2	2	2	3	3	16	91.3758	7.09389	2015	NA	1	0	0	0	NA	0	1	0	0	FALSE	0	g	4
10as	0	F	55	168	4	4	4	4	3	3	22	88.9083	1.93855	2016	NA	0	0	0	0	1	0	NA	NA	NA	FALSE	0	g	2
7il	0	F	62	153	4	4	4	4	4	3	23	82.9889	1.88106	2016	NA	0	0	0	0	0	0	NA	NA	NA	FALSE	0	g	2
4Rm	1	F	62	160	4	3	4	3	3	3	20	91.332	1.30333	2015	NA	0	0	0	0	NA	0	NA	NA	NA	FALSE	0	g	2
4Rm	1	F	NA	NA	4	3	2	2	2	3	16	77.5003	14.3957	2015	NA	0	0	0	0	NA	0	1	1	1	FALSE	0	g	4
4Rm	1	F	74	178	3	1	2	2	3	1	12	93.8453	4.18355	2015	0	0	0	0	0	NA	0	0	0	0	TRUE	0	g	3
10av	0	M	70	175	3	4	4	4	3	3	21	86.3538	0.104269	2016	NA	0	0	0	0	1	0	NA	NA	NA	FALSE	0	g	1
10ah	1	M	63	175	1	2	2	1	4	1	11	72.2181	2.43149	2016	0	0	0	0	0	1	0	0	NA	0	TRUE	0	p	3
4Rm	1	F	75	168	2	2	2	2	1	1	10	84.8405	5.33071	2015	0	0	0	0	0	NA	0	0	0	1	TRUE	0	g	4
4Rm	1	F	50	161	3	3	4	3	3	3	19	93.9302	NA	2015	NA	0	0	0	0	NA	0	NA	NA	NA	FALSE	0	g	NA
7rp	1	F	100	157	4	1	2	2	3	3	15	77.0175	11.8334	2016	NA	0	0	0	0	1	0	1	0	0	FALSE	0	g	4
4Rm	1	F	60	155	4	1	2	2	3	1	13	101.407	10.4149	2015	0	0	0	0	0	NA	0	1	0	0	TRUE	0	g	4
16ip	0	M	106	165	3	3	2	2	2	1	13	81.3517	5.73056	2016	0	0	0	0	0	1	0	0	0	0	TRUE	0	m	4
4Rm	1	F	57	165	4	3	4	4	3	3	21	88.6817	4.29306	2015	NA	0	0	0	0	NA	0	NA	NA	NA	FALSE	0	g	3
4Rm	1	F	64	164	3	2	2	2	1	2	12	95.05	5.51688	2015	0	0	0	0	0	NA	0	0	1	0	TRUE	0	g	4
16ep	0	F	58	167	4	3	4	4	3	3	21	87.7228	3.8195	2016	NA	0	0	0	0	1	0	NA	NA	NA	FALSE	0	m	3
8rb	1	F	62	165	2	4	2	3	2	2	15	87.1807	4.64646	2016	NA	0	0	0	0	1	0	1	0	0	FALSE	0	m	4
4Rm	1	F	56	165	3	3	2	2	3	1	14	86.6694	0.268423	2015	0	0	0	0	0	NA	0	1	0	0	TRUE	0	g	1
4Rm	1	F	50	153	4	1	2	2	2	3	14	95.0582	7.18423	2015	0	0	0	0	0	NA	0	1	0	0	TRUE	0	g	4
10av	0	F	65	143	4	4	3	3	3	3	20	97.5053	4.77777	2016	NA	0	0	0	0	1	0	NA	NA	NA	FALSE	0	g	4
4uj	0	M	93	162	3	3	3	3	3	3	18	86.362	1.17205	2016	NA	0	0	0	0	0	0	0	0	1	FALSE	0	p	2
4Rm	1	F	49	171	4	1	4	2	3	3	17	80.564	1.76044	2015	NA	0	0	0	0	NA	0	1	1	0	FALSE	0	g	2
4Rm	1	F	45	148	4	1	2	2	3	1	13	94.8227	0.76386	2015	0	0	0	0	0	NA	0	1	1	0	TRUE	0	g	1
16ep	0	F	55	165	2	2	2	2	3	1	12	84.9547	4.50135	2016	0	0	0	0	0	1	0	0	0	0	TRUE	0	m	4
10hc	0	F	54	167	3	4	3	3	3	3	19	90.729	0.774943	2016	NA	0	0	0	0	1	0	NA	NA	NA	FALSE	0	g	1
4Rm	1	F	72	168	3	3	4	3	3	3	19	93.5797	1.07883	2015	NA	0	0	0	0	NA	0	NA	NA	NA	FALSE	0	g	2
4Rm	1	F	56	165	4	3	3	3	3	3	19	92.9309	1.19655	2015	NA	0	0	0	0	NA	0	NA	NA	NA	FALSE	0	g	2
4Rm	1	F	60	175	4	1	2	2	4	3	16	96.7502	4.52852	2015	NA	0	0	0	0	NA	0	1	NA	0	FALSE	0	g	4
4Rm	1	F	76	160	3	4	3	3	3	2	18	96.2651	8.97772	2016	NA	0	0	0	0	1	0	1	0	0	FALSE	0	g	4
6xb	1	F	85	154	4	4	4	4	3	3	22	85.4667	2.39864	2016	NA	0	0	0	0	1	0	NA	NA	NA	FALSE	0	m	3
4Rm	1	F	54	165	3	1	2	1	2	3	12	89.0431	7.09115	2015	1	0	0	0	0	NA	0	0	1	1	TRUE	0	g	4
4Rm	1	F	86	165	3	1	2	2	4	1	13	97.3061	16.6571	2015	0	0	1	0	0	NA	1	1	NA	1	TRUE	1	g	4
10av	0	F	73	143	4	4	4	4	3	3	22	88.191	0.372584	2016	NA	0	0	0	0	1	0	NA	NA	NA	FALSE	0	g	1
4Rm	1	F	44	150	3	4	3	3	2	3	18	90.0041	0.309491	2015	NA	0	0	0	0	NA	0	1	1	0	FALSE	0	g	1
10as	0	M	71	175	4	4	4	4	3	3	22	73.2476	4.33434	2016	NA	0	0	0	0	0	0	NA	NA	NA	FALSE	0	g	4
4Rm	1	F	61	155	3	4	3	2	4	1	17	100.559	3.56206	2015	NA	0	0	0	0	NA	0	1	NA	1	FALSE	0	g	3
4Rm	1	F	51	150	2	3	3	2	3	3	16	70.5162	0.0959389	2015	NA	0	0	0	0	NA	0	1	1	0	FALSE	0	g	1
5ev	1	F	52	150	2	2	3	3	2	2	14	85.9869	1.33085	2016	0	0	0	0	0	0	0	0	0	0	TRUE	0	g	2
4Rm	1	M	74	170	4	3	2	2	3	3	17	93.6153	2.73785	2015	NA	0	0	0	0	NA	0	1	0	0	FALSE	0	g	3
10av	0	M	73	186	3	4	4	3	3	3	20	78.5508	0.287709	2016	NA	0	0	0	0	1	0	NA	NA	NA	FALSE	0	g	1
9ra	1	F	59	160	3	3	4	3	3	3	19	79.4023	7.74019	2016	NA	0	0	0	0	1	0	NA	NA	NA	FALSE	0	p	4
4Rm	1	F	53	158	1	4	4	3	4	3	19	84.2464	3.8768	2015	NA	0	0	0	0	NA	0	NA	NA	NA	FALSE	0	g	3
4Rm	1	F	67	150	3	1	2	2	4	1	13	77.4976	8.85695	2015	0	0	0	0	0	NA	0	1	NA	0	TRUE	0	g	4
4Rm	1	F	85	156	3	3	2	3	4	1	16	89.0979	2.93224	2015	NA	0	0	0	0	NA	0	1	NA	1	FALSE	0	g	3
4Rm	1	M	77	168	2	4	3	2	2	2	15	95.269	10.508	2015	NA	0	0	0	0	NA	0	0	1	0	FALSE	0	g	4
4Rm	1	F	67	167	1	1	2	1	4	1	10	93.3985	0.372584	2016	0	0	0	0	0	1	0	0	NA	0	TRUE	0	g	1
4Rm	1	M	41	165	3	4	4	3	3	2	19	88.6954	1.21024	2015	NA	0	0	0	0	NA	1	NA	NA	NA	FALSE	0	g	2
4Rm	1	M	56	160	3	4	4	4	2	3	20	92.4381	1.20477	2015	NA	0	0	0	0	NA	0	NA	NA	NA	FALSE	0	g	2
7rp	1	F	46	160	2	3	2	2	3	2	14	92.1856	1.30895	2016	0	0	0	0	0	1	0	1	0	0	TRUE	0	g	2
4Rm	1	F	45	160	3	3	3	4	3	2	18	98.2013	1.3882	2015	NA	0	0	0	0	NA	0	0	0	0	FALSE	0	g	2
4Rm	1	F	80	160	2	3	4	3	3	2	17	94.6201	3.20888	2015	NA	0	0	0	0	NA	0	1	0	0	FALSE	0	g	3
10ah	1	F	59	155	2	2	3	3	3	2	15	88.4647	3.39798	2016	NA	0	0	0	0	1	0	0	0	0	FALSE	0	p	3
4Rm	1	M	56	173	3	2	4	3	3	3	18	92.6762	0.0574949	2015	NA	0	0	0	0	NA	0	1	0	0	FALSE	0	g	1
4Rm	1	F	52	160	4	4	4	4	3	3	22	94.3819	4.18081	2015	NA	0	0	0	0	NA	0	NA	NA	NA	FALSE	0	g	3
4Rm	1	M	134	185	4	3	4	3	4	3	21	77.9932	3.64967	2015	NA	0	0	0	0	NA	0	NA	NA	NA	FALSE	0	g	3
16ip	0	F	106	165	3	3	3	2	2	2	15	93.445	0.24664	2016	NA	0	0	0	0	1	0	0	0	0	FALSE	0	m	1
7il	0	M	47	165	2	2	2	2	2	1	11	71.6267	0.906363	2016	0	0	0	0	0	1	0	0	0	0	TRUE	0	g	1
4Rm	1	F	71	166	4	3	4	4	3	3	21	93.2649	2.39573	2015	NA	0	0	0	0	NA	0	NA	NA	NA	FALSE	0	g	3
4Rm	1	F	35	157	4	4	3	3	2	2	18	90.8583	0.104152	2015	NA	0	0	0	0	NA	0	1	1	1	FALSE	0	g	1
10av	0	F	43	156	4	4	4	3	3	3	21	86.4113	0.104269	2016	NA	0	0	0	0	1	0	NA	NA	NA	FALSE	0	g	1
4Rm	1	F	48	159	2	2	2	1	3	1	11	90.4504	9.03491	2015	0	0	0	0	0	NA	0	1	0	1	TRUE	0	g	4
4Rm	1	M	59	170	3	3	2	2	1	2	13	92.2108	3.14317	2015	0	0	0	0	0	NA	1	1	1	0	TRUE	0	g	3
8rb	1	F	42	150	3	4	3	4	2	3	19	97.7517	3.03098	2016	NA	0	0	0	0	1	0	NA	NA	NA	FALSE	0	m	3
4Rm	1	M	82	173	2	3	1	1	3	1	11	78.6229	0.0986767	2015	NA	0	0	0	0	NA	1	1	0	1	TRUE	0	g	1
7il	0	F	55	153	3	4	2	2	3	2	16	92.7468	2.4178	2016	NA	0	0	0	0	1	0	1	1	0	FALSE	0	g	3
4Rm	1	F	76	159	2	3	2	2	3	2	14	93.8864	2.58738	2015	0	0	0	0	0	NA	0	0	0	0	TRUE	0	g	3
4Rm	1	F	52	160	3	3	3	3	3	2	17	84.0192	0.495665	2015	NA	0	0	0	0	NA	0	0	0	0	FALSE	0	g	1
4Rm	1	F	68	160	3	3	2	2	3	1	14	74.4687	8.55072	2016	1	0	0	0	0	1	0	1	0	0	TRUE	0	g	4
4Rm	1	M	56	162	3	4	4	3	3	3	20	94.0041	0.199977	2015	NA	0	0	0	0	NA	0	NA	NA	NA	FALSE	0	g	1
4Rm	1	M	77	177	2	2	4	2	2	2	14	80.9191	0.889935	2016	0	0	0	0	0	1	0	1	0	1	TRUE	0	g	1
4Rm	1	F	62	156	3	3	2	2	3	2	15	96.1478	2.57096	2015	NA	0	0	0	0	NA	0	1	0	1	FALSE	0	g	3
5ev	1	F	96	170	3	3	3	3	4	3	19	85.7679	2.07271	2016	NA	0	0	0	0	1	0	NA	NA	NA	FALSE	0	g	2
4Rm	1	F	91	168	3	3	4	3	4	3	20	88.6434	0.687201	2015	NA	0	0	0	0	NA	0	NA	NA	NA	FALSE	0	g	1
10as	0	F	60	165	3	3	3	2	3	2	16	85.3216	6.72716	2016	NA	0	0	0	0	1	0	1	1	1	FALSE	0	g	4
4Rm	1	F	70	160	3	3	4	3	3	3	19	80.9938	15.4115	2015	NA	0	0	0	0	NA	0	NA	NA	NA	FALSE	0	g	4
10hc	0	F	65	163	3	4	3	3	3	3	19	91.6626	0.728398	2016	NA	0	0	0	0	1	0	NA	NA	NA	FALSE	0	g	1
4Rm	1	M	61	170	4	4	4	4	3	3	22	NA	1.3225	2015	NA	0	0	0	0	NA	0	NA	NA	NA	FALSE	0	g	2
4Rm	1	F	62	151	2	3	4	3	4	3	19	101.555	1.97947	2015	NA	0	0	0	0	NA	0	NA	NA	NA	FALSE	0	g	2
4Rm	1	M	92	176	4	4	4	3	4	3	22	95.0992	0.523044	2015	NA	0	0	0	0	NA	0	NA	NA	NA	FALSE	0	g	1
4Rm	1	F	48	158	2	4	4	3	4	3	20	91.8439	0.391627	2015	NA	0	0	0	0	NA	0	NA	NA	NA	FALSE	0	g	1
4Rm	1	F	53	156	4	4	4	4	3	3	22	89.1855	1.34987	2015	NA	0	0	0	0	NA	0	NA	NA	NA	FALSE	0	g	2
10av	0	F	44	156	3	3	3	3	2	3	17	92.7414	1.8838	2016	NA	0	0	0	0	1	0	1	0	1	FALSE	0	g	2
10ah	1	F	85	165	2	2	2	1	3	2	12	92.3526	4.52052	2016	0	0	0	0	0	1	0	0	0	0	TRUE	0	p	4
4Rm	1	F	68	169	4	3	4	3	3	2	19	94.5873	2.08909	2015	NA	0	0	0	0	NA	0	NA	NA	NA	FALSE	0	g	2
4Rm	1	F	48	162	3	3	4	3	3	3	19	78.4148	4.65982	2015	NA	0	0	0	0	NA	0	NA	NA	NA	FALSE	0	g	4
8rb	1	M	55	148	3	4	4	4	4	3	22	91.9227	0.594355	2016	NA	0	0	0	0	1	0	NA	NA	NA	FALSE	0	m	1
16ip	0	F	59	160	2	2	4	4	3	2	17	81.7487	1.97962	2016	NA	0	0	0	0	1	0	0	0	0	FALSE	0	m	2
5ev	1	F	73	165	4	3	3	4	3	3	20	77.5076	4.93109	2016	NA	0	0	0	0	1	0	NA	NA	NA	FALSE	0	g	4
4Rm	1	F	68	161	3	3	4	3	4	2	19	82.3647	1.01314	2016	NA	0	0	0	0	1	0	NA	NA	NA	FALSE	0	g	2
4uj	0	M	84	162	2	3	2	2	2	2	13	68.6013	1.44037	2016	0	0	0	0	0	1	0	0	0	1	TRUE	0	p	2
4Rm	1	M	69	167	2	2	3	2	2	3	14	92.0021	1.64845	2016	0	0	0	0	0	1	0	1	0	0	TRUE	0	g	2
4Rm	1	M	64	177	4	4	2	4	3	3	20	87.5202	2.98717	2016	NA	0	0	0	0	1	0	NA	NA	NA	FALSE	0	g	3
10as	0	F	57	168	3	3	3	3	3	2	17	98.9373	9.3721	2016	NA	0	0	0	0	1	0	0	1	0	FALSE	0	g	4
4Rm	1	F	37	150	3	4	2	4	3	3	19	88.5524	1.5362	2016	NA	0	0	0	0	1	0	NA	NA	NA	FALSE	0	g	2
7rp	1	M	70	168	3	3	4	4	3	2	19	85.3216	0.257592	2016	NA	0	0	0	0	1	0	NA	NA	NA	FALSE	0	g	1
4Rm	1	F	49	160	3	3	2	2	3	2	15	85.0369	1.42668	2016	NA	0	0	0	0	0	0	1	0	0	FALSE	0	g	2
7il	0	M	74	175	4	4	4	4	3	3	22	82.2798	2.4534	2016	NA	0	0	0	0	1	0	NA	NA	NA	FALSE	0	g	3
5ev	1	F	68	164	4	4	4	4	2	3	21	76.6179	1.97415	2016	NA	0	0	0	0	1	0	NA	NA	NA	FALSE	0	g	2
10hc	0	F	84	158	4	4	4	3	4	3	22	94.1979	1.11182	2016	NA	0	0	0	0	1	0	NA	NA	NA	FALSE	0	g	2
8rb	1	F	56	151	4	4	4	4	4	3	23	87.553	0.564238	2016	NA	0	0	0	0	1	0	NA	NA	NA	FALSE	0	m	1
10ah	1	F	53	160	4	4	4	4	4	3	23	97.1959	4.58897	2016	NA	0	0	0	0	1	0	NA	NA	NA	FALSE	0	p	4
10av	0	M	66	167	3	3	3	3	2	2	16	87.1642	1.33907	2016	NA	0	0	0	0	1	0	1	1	1	FALSE	0	g	2
10av	0	M	83	170	4	3	2	1	3	1	14	80.2099	9.62398	2016	1	0	0	0	0	1	0	1	0	1	TRUE	0	g	4
10av	0	F	51	151	4	4	4	4	3	3	22	98.3816	0.309612	2016	NA	0	0	0	0	1	0	NA	NA	NA	FALSE	0	g	1
10hc	1	F	46	157	4	3	1	1	1	1	11	96.2103	4.50683	2016	1	0	0	0	0	1	0	0	1	1	TRUE	0	g	4
10as	0	F	50	155	4	4	4	4	4	3	23	101.462	8.87368	2016	NA	0	0	0	0	1	0	NA	NA	NA	FALSE	0	g	4
9ra	1	F	52	165	4	3	2	3	1	2	15	94.5347	0.446508	2016	NA	0	0	0	0	1	0	0	1	0	FALSE	0	p	1
7rp	1	F	77	164	3	2	3	3	3	3	17	88.9767	6.19064	2016	NA	0	0	0	0	1	0	1	0	0	FALSE	0	g	4
4Rm	1	F	73	153	2	2	3	2	4	2	15	78.3947	0.717447	2016	NA	0	0	0	0	1	0	1	NA	1	FALSE	0	g	1
16ip	0	M	83	179	4	4	3	3	4	2	20	73.8443	3.70725	2016	NA	0	0	0	0	1	0	NA	NA	NA	FALSE	0	m	3
5ev	1	F	40	155	2	2	2	1	1	2	10	91.2081	1.54167	2016	1	0	0	0	0	1	0	1	0	1	TRUE	0	g	2
4Rm	1	M	73	167	4	4	3	3	3	3	20	80.2455	0.4821	2016	NA	0	0	0	0	1	0	NA	NA	NA	FALSE	0	g	1
8rb	1	F	59	160	4	4	4	4	4	3	23	87.4517	1.27062	2016	NA	0	0	0	0	1	0	NA	NA	NA	FALSE	0	m	2
7rp	1	F	59	148	3	3	2	2	3	2	15	94.5265	16.7589	2016	NA	0	0	0	0	1	0	1	1	0	FALSE	0	g	4
4Rm	1	F	60	170	4	4	4	2	4	2	20	95.8544	4.85169	2016	NA	0	0	0	0	1	0	NA	NA	NA	FALSE	0	g	4
7il	0	M	59	162	4	4	4	4	3	3	22	95.597	1.33085	2016	NA	0	0	0	0	1	0	NA	NA	NA	FALSE	0	g	2
10hc	0	F	56	156	4	4	3	2	4	2	19	95.5505	0.200096	2016	NA	0	0	0	0	1	0	NA	NA	NA	FALSE	0	g	1
7op	1	M	40	153	4	2	3	3	3	3	18	67.0406	9.51173	2016	NA	0	0	0	0	1	0	0	1	0	FALSE	0	m	4
10av	0	F	57	158	3	4	4	3	3	3	20	91.5066	2.26722	2016	NA	0	0	0	0	1	0	NA	NA	NA	FALSE	0	g	3
5ev	1	F	84	165	4	4	4	3	4	3	22	67.4432	6.08387	2016	NA	0	0	0	0	1	0	NA	NA	NA	FALSE	0	g	4
7op	1	M	61	165	3	4	2	2	3	2	16	88.2512	11.2394	2016	NA	0	0	0	0	1	0	1	0	1	FALSE	0	m	4
7il	0	F	52	153	3	3	2	2	3	2	15	89.423	1.9632	2016	NA	0	0	0	0	1	0	1	0	0	FALSE	0	g	2
10as	0	F	79	173	4	3	4	4	3	3	21	80.8588	8.8025	2016	NA	0	0	0	0	1	0	NA	NA	NA	FALSE	0	g	4
6ub	1	F	67	169	3	2	2	2	3	2	14	75.134	8.92023	2016	1	0	0	0	0	1	0	0	0	0	TRUE	0	g	4
10av	0	F	62	156	3	4	4	4	3	3	21	88.9795	3.22822	2016	NA	0	0	0	0	1	0	NA	NA	NA	FALSE	0	g	3
10av	0	F	52	150	4	4	4	3	3	3	21	88.963	3.75379	2016	NA	0	0	0	0	1	0	NA	NA	NA	FALSE	0	g	3
16ip	0	F	67	151	2	2	4	4	4	2	18	85.8747	4.00568	2016	NA	0	0	0	0	1	0	0	NA	0	FALSE	0	m	3
8rb	1	F	81	160	3	4	3	3	3	2	18	88.5441	4.84895	2016	NA	0	0	0	0	1	0	1	0	0	FALSE	0	m	4
4Rm	1	M	88	180	3	3	2	3	4	2	17	86.8028	4.71753	2016	NA	0	0	0	0	1	0	1	NA	1	FALSE	0	g	4
4Rm	1	F	62	155	2	3	4	3	3	3	18	90.3019	0.802322	2016	NA	0	0	0	0	1	0	1	0	0	FALSE	0	g	1
4uj	0	M	100	160	2	2	2	2	4	3	15	80.2702	0.939217	2016	NA	0	0	0	0	0	0	0	NA	1	FALSE	0	p	1
6ma	0	F	89	155	4	4	4	4	4	3	23	65.7045	1.49239	2016	NA	0	0	0	0	0	0	NA	NA	NA	FALSE	0	p	2
10av	0	F	64	155	4	4	3	4	2	3	20	90.7701	0.131648	2016	NA	0	0	0	0	1	1	NA	NA	NA	FALSE	1	g	1
7rp	1	M	83	167	3	3	3	3	4	2	18	95.5559	1.82356	2016	NA	0	0	0	0	1	0	1	NA	0	FALSE	0	g	2
7rp	1	F	90	163	3	4	4	3	4	2	20	84.44	0.517693	2016	NA	0	0	0	0	1	0	NA	NA	NA	FALSE	0	g	1
5ev	1	F	79	155	3	2	3	3	3	2	16	91.1287	6.57943	2016	NA	0	0	0	0	1	0	1	0	0	FALSE	0	g	4
4Rm	1	F	59	161	4	3	4	4	3	3	21	89.9569	1.59917	2016	NA	0	0	0	0	1	0	NA	NA	NA	FALSE	0	g	2
10av	0	F	63	160	3	4	4	3	2	3	19	74.4166	4.04948	2016	NA	0	0	0	0	1	0	NA	NA	NA	FALSE	0	g	3
16ep	0	F	62	175	2	2	1	2	1	1	9	92.7797	12.7259	2016	1	0	0	0	0	1	1	1	1	1	TRUE	1	m	4
10ah	1	F	69	155	2	3	4	4	4	3	20	89.6174	1.02135	2016	NA	0	0	0	0	1	0	NA	NA	NA	FALSE	0	p	2
10hc	0	F	56	157	4	4	3	3	3	3	20	95.7695	2.79552	2016	NA	0	0	0	0	1	0	NA	NA	NA	FALSE	0	g	3
16ip	0	M	89	180	2	2	4	3	4	3	18	80.1935	5.65401	2016	NA	0	0	0	0	1	0	0	NA	0	FALSE	0	m	4
7il	0	F	66	150	3	2	3	3	3	2	16	82.2771	2.43423	2016	NA	0	0	0	0	1	0	1	0	0	FALSE	0	g	3
4Rm	1	F	61	165	3	3	2	2	1	2	13	93.9296	0.884459	2016	1	0	0	0	0	1	0	1	1	0	TRUE	0	g	1
10as	1	F	55	158	2	4	2	2	3	1	14	94.4745	5.60473	2016	1	0	0	0	0	1	0	1	1	0	TRUE	0	m	4
10ah	1	F	50	155	3	3	3	2	2	2	15	90.1978	3.20906	2016	NA	0	0	0	0	1	0	0	1	0	FALSE	0	p	3
4Rm	1	F	44	144	1	4	4	3	2	3	17	94.2089	4.61635	2016	NA	0	0	0	0	0	0	0	0	0	FALSE	0	g	4
5ev	1	F	60	175	3	3	4	4	2	3	19	84.5577	2.09199	2016	NA	0	0	0	0	1	0	NA	NA	NA	FALSE	0	g	2
4Rm	1	M	55	166	4	4	4	4	4	3	23	82.4742	0.0796276	2016	NA	0	0	0	0	1	0	NA	NA	NA	FALSE	0	g	1
10as	0	M	92	172	3	2	1	2	2	2	12	79.2927	7.95648	2016	0	0	0	0	0	0	1	0	0	1	TRUE	0	g	4
8rb	1	F	55	170	4	4	4	4	4	3	23	81.9622	0.438294	2016	NA	0	0	0	0	1	0	NA	NA	NA	FALSE	0	m	1
7il	0	F	39	160	4	4	4	4	1	3	20	70.6273	2.45613	2016	NA	0	0	0	0	0	0	NA	NA	NA	FALSE	0	g	3
10av	0	F	78	165	3	4	2	2	3	1	15	98.5458	1.46501	2016	NA	0	0	0	0	1	0	1	1	1	FALSE	0	g	2
4Rm	1	F	36	160	4	4	3	4	2	3	20	85.7022	0.821487	2016	NA	0	0	0	0	1	0	NA	NA	NA	FALSE	0	g	1
10ah	1	M	71	180	3	3	4	3	3	3	19	84.5249	0.328777	2016	NA	0	0	0	0	1	0	NA	NA	NA	FALSE	0	p	1
10hc	0	F	65	158	3	4	2	3	3	2	17	86.9151	0.19462	2016	NA	0	0	0	0	1	0	1	0	1	FALSE	0	g	1
10av	0	F	53	157	3	4	4	3	1	3	18	97.1439	4.77777	2016	NA	0	0	0	0	1	0	1	0	1	FALSE	0	g	4
7rp	1	F	63	155	3	3	3	3	4	2	18	84.0649	2.36031	2016	NA	0	0	0	0	1	0	1	NA	0	FALSE	0	g	3
10hc	1	F	61	156	4	3	3	3	4	2	19	88.5551	5.76889	2016	NA	0	0	0	0	1	0	NA	NA	NA	FALSE	0	g	4
16ip	0	F	90	165	1	2	2	1	3	1	10	76.7438	5.65949	2016	1	0	0	0	0	1	0	1	0	1	TRUE	0	m	4
5ev	1	F	82	170	4	4	4	4	4	3	23	77.8553	2.95432	2016	NA	0	0	0	0	0	0	NA	NA	NA	FALSE	0	g	3
8rb	1	M	85	170	4	4	2	3	4	2	19	90.5456	2.14675	2016	NA	0	0	0	0	1	0	NA	NA	NA	FALSE	0	m	2
6ub	1	F	52	150	3	4	4	3	2	3	19	88.9001	1.42668	2016	NA	0	0	0	0	1	0	NA	NA	NA	FALSE	0	g	2
4Rm	1	F	47	148	2	3	1	2	1	2	11	94.5265	11.4118	2016	0	0	0	0	0	1	0	0	0	1	TRUE	0	g	4
5ev	1	F	50	150	2	1	2	2	3	2	12	88.2156	3.45	2016	0	0	0	0	0	1	0	0	0	1	TRUE	0	g	3
10av	0	F	39	159	2	3	2	2	2	1	12	98.2775	6.4042	2016	0	0	0	0	0	1	0	0	1	1	TRUE	0	g	4
6xb	1	F	74	157	2	3	2	2	2	1	12	74.6658	2.36031	2016	0	0	0	0	0	1	0	0	0	0	TRUE	0	m	3
6ub	1	F	50	158	1	1	2	2	1	3	10	83.2709	3.86878	2016	0	0	0	0	0	1	0	0	0	0	TRUE	0	g	3
10ah	1	F	71	165	3	4	4	4	4	3	22	78.2277	1.90296	2016	NA	0	0	0	0	1	0	NA	NA	NA	FALSE	0	p	2
7il	0	F	39	160	2	3	2	2	2	2	13	93.2616	2.4753	2016	0	0	0	0	0	1	0	1	0	1	TRUE	0	g	3
7il	0	F	68	155	2	3	3	3	3	2	16	89.4175	2.42328	2016	NA	0	0	0	0	1	0	1	0	0	FALSE	0	g	3
10hc	0	F	49	160	3	4	4	3	3	3	20	82.5892	0.18093	2016	NA	0	0	0	0	1	0	NA	NA	NA	FALSE	0	g	1
10as	0	F	55	168	4	4	4	4	2	3	21	91.3286	5.42951	2016	NA	0	0	0	0	1	0	NA	NA	NA	FALSE	0	g	4
10ah	1	F	47	155	1	2	1	1	1	1	7	77.9128	3.83866	2016	0	0	0	0	0	1	0	1	1	1	TRUE	0	p	3
5ev	1	F	60	160	4	2	2	3	3	2	16	88.076	0.446508	2016	NA	0	0	0	0	1	0	0	0	0	FALSE	0	g	1
10as	1	F	60	162	3	4	2	2	2	1	14	96.5361	5.59926	2016	1	0	0	0	0	1	0	1	1	1	TRUE	0	m	4
8rb	1	F	78	160	3	4	3	2	3	2	17	98.4363	5.78532	2016	NA	0	0	0	0	1	0	1	0	0	FALSE	0	m	4
4Rm	1	F	55	148	1	4	3	3	2	2	15	95.0686	2.65326	2016	NA	0	0	0	0	1	0	1	0	0	FALSE	0	g	3
10on	0	F	37	155	2	3	1	2	2	2	12	93.7544	4.47397	2016	1	0	0	0	0	1	0	1	0	1	TRUE	0	m	4
7rp	1	F	61	160	3	3	3	3	3	2	17	78.7342	0.304136	2016	NA	0	0	0	0	1	0	1	0	0	FALSE	0	g	1
7rp	1	F	52	159	4	3	2	2	3	2	16	88.3908	0.361632	2016	NA	0	0	0	0	1	0	1	0	1	FALSE	0	g	1
10ah	1	F	54	165	1	1	1	1	3	1	8	84.4345	7.21462	2016	1	0	0	0	0	1	0	1	0	1	TRUE	0	p	4
10av	0	M	58	156	3	4	4	3	3	3	20	95.3314	1.61012	2016	NA	0	0	0	0	1	0	NA	NA	NA	FALSE	0	g	2
9ra	1	F	52	155	4	4	2	3	4	3	20	92.5223	12.0141	2016	NA	0	0	0	0	1	0	NA	NA	NA	FALSE	0	p	4
4Rm	1	F	47	170	4	4	4	3	2	3	20	92.7523	0.506742	2016	NA	0	0	0	0	1	0	NA	NA	NA	FALSE	0	g	1
10on	0	F	71	165	2	4	3	2	3	1	15	88.5804	3.76454	2015	NA	0	0	0	0	NA	0	0	0	0	FALSE	0	m	3
6ub	1	F	56	137	3	4	3	2	3	3	18	83.0683	1.65666	2016	NA	0	0	0	0	1	0	0	0	0	FALSE	0	g	2
10on	0	M	80	170	4	4	4	4	4	2	22	77.0103	0.0273785	2015	NA	0	0	0	0	NA	0	NA	NA	NA	FALSE	0	m	1
10on	0	M	87	165	4	4	2	3	3	2	18	84.6215	3.79466	2015	NA	0	0	0	0	NA	0	0	0	1	FALSE	0	m	3
4uj	0	M	84	186	2	3	4	3	3	3	18	79.7527	1.89475	2016	NA	0	0	0	0	0	0	0	0	0	FALSE	0	p	2
10on	0	M	58	185	2	1	1	2	3	1	10	72.9144	4.36972	2015	1	0	0	0	0	NA	0	0	1	1	TRUE	0	m	4
10hc	0	F	82	165	2	2	2	2	3	1	12	75.2709	8.06874	2016	0	0	0	0	0	1	0	0	0	1	TRUE	0	g	4
10on	0	F	42	150	3	3	2	3	2	1	14	89.0787	0.525781	2015	0	0	0	0	0	NA	0	1	0	0	TRUE	0	m	1
10on	0	F	75	180	2	1	2	2	3	1	11	97.6181	4.3533	2015	1	0	0	0	0	NA	0	0	1	1	TRUE	0	m	4
4Rm	1	F	65	154	3	3	3	2	3	2	16	91.8023	5.94412	2016	NA	0	0	0	0	1	0	1	0	0	FALSE	0	g	4
10on	0	F	55	165	2	3	2	1	1	1	10	92.3285	4.33413	2015	1	0	0	0	0	NA	0	0	1	1	TRUE	0	m	3
4Rm	1	F	62	165	4	4	2	2	4	2	18	89.7324	8.24682	2016	NA	0	0	0	0	1	0	1	NA	0	FALSE	0	g	4
10on	0	F	56	155	3	4	4	4	4	2	21	84.6899	0.194501	2015	NA	0	0	0	0	NA	0	NA	NA	NA	FALSE	0	m	1
10on	0	F	58	155	4	4	4	4	4	3	23	85.7331	0.711841	2015	NA	0	0	0	0	NA	0	NA	NA	NA	FALSE	0	m	1
10on	0	F	42	160	3	3	3	2	3	2	16	90.7461	0.804928	2015	NA	0	0	0	0	NA	0	0	1	1	FALSE	0	m	1
4Rm	1	F	40	155	1	1	1	2	1	1	7	77.3242	2.74624	2016	0	0	0	0	0	1	0	1	1	1	TRUE	0	g	3
10on	0	M	70	160	4	3	4	4	4	3	22	76.8761	2.71047	2015	NA	0	0	0	0	NA	0	NA	NA	NA	FALSE	0	m	3
10on	0	M	60	175	3	3	2	3	3	3	17	85.1061	4.34782	2015	NA	0	0	0	0	NA	0	0	1	1	FALSE	0	m	4
5ev	1	F	49	160	3	3	3	3	2	3	17	93.3081	1.06242	2016	NA	0	0	0	0	1	0	0	0	0	FALSE	0	g	2
10on	0	F	63	170	4	4	3	4	3	3	21	71.2335	0.276637	2015	NA	0	0	0	0	NA	0	NA	NA	NA	FALSE	0	m	1
10on	0	M	48	175	2	3	1	2	2	2	12	66.4136	4.129	2016	1	0	0	0	0	1	0	1	1	1	TRUE	0	m	3
10ah	1	F	70	165	4	4	2	2	3	2	17	89.6941	3.81402	2016	NA	0	0	0	0	1	0	0	0	0	FALSE	0	p	3
10on	0	F	50	150	3	4	3	3	3	3	19	86.0315	0.867899	2015	NA	0	0	0	0	NA	0	NA	NA	NA	FALSE	0	m	1
10on	0	M	58	180	4	4	4	4	3	3	22	72.4765	0.169861	2015	NA	0	0	0	0	NA	0	NA	NA	NA	FALSE	0	m	1
10as	0	M	95	170	2	2	2	2	3	1	12	83.698	4.73122	2016	1	0	0	0	0	1	1	1	0	1	TRUE	1	g	4
6ub	1	M	99	181	2	1	2	2	3	2	12	79.4023	7.98934	2016	0	0	0	0	0	1	0	1	0	1	TRUE	0	g	4
10on	0	M	76	175	2	3	2	2	3	3	15	89.9986	1.94114	2015	NA	0	0	0	0	NA	0	0	0	1	FALSE	0	m	2
10on	0	F	60	160	2	3	2	2	3	2	14	91.3539	4.34782	2015	0	0	1	0	0	NA	0	0	0	1	TRUE	0	m	4
10on	0	M	65	165	3	4	2	3	3	4	19	94.6749	2.90212	2015	NA	0	0	0	0	NA	0	NA	NA	NA	FALSE	0	m	3
10on	0	F	52	170	4	4	4	4	3	3	22	74.0781	4.37246	2015	NA	0	0	0	0	NA	0	NA	NA	NA	FALSE	0	m	4
10on	0	F	49	155	3	3	2	2	3	2	15	85.347	2.63119	2015	NA	0	0	0	0	NA	0	1	0	1	FALSE	0	m	3
10av	0	M	79	173	3	3	4	4	3	3	20	65.8742	3.17894	2016	NA	0	0	0	0	1	0	NA	NA	NA	FALSE	0	g	3
10on	0	F	42	165	2	3	4	4	2	3	18	78.6502	0.115104	2015	NA	0	0	0	0	NA	0	0	0	0	FALSE	0	m	1
7rp	1	F	71	155	3	4	4	3	4	2	20	91.6133	3.85783	2016	NA	0	0	0	0	1	0	NA	NA	NA	FALSE	0	g	3
10ah	1	F	46	155	3	3	4	4	3	3	20	88.9138	2.81469	2016	NA	0	0	0	0	1	0	NA	NA	NA	FALSE	0	p	3
10on	0	F	63	160	4	4	4	4	3	3	22	86.1629	1.32797	2015	NA	0	0	0	0	NA	0	NA	NA	NA	FALSE	0	m	2
10on	0	M	54	155	3	3	4	4	3	2	19	80.6927	0.115104	2015	NA	0	0	0	0	NA	0	NA	NA	NA	FALSE	0	m	1
10on	0	F	40	160	2	2	2	2	3	1	12	92.7365	3.45802	2015	0	0	1	0	0	NA	0	0	0	1	TRUE	0	m	3
10on	0	F	72	165	2	3	2	1	3	2	13	84.1944	2.86379	2015	1	0	1	0	0	NA	0	1	0	1	TRUE	0	m	3
7rp	1	F	68	157	2	2	2	2	4	2	14	63.6346	9.93052	2016	0	0	0	0	0	1	0	1	NA	0	TRUE	0	g	4
10on	0	M	74	170	4	4	2	3	3	2	18	91.937	1.43749	2015	NA	0	0	0	0	NA	0	0	0	0	FALSE	0	m	2
5ev	1	F	71	157	4	4	4	4	3	3	22	78.496	0.802322	2016	NA	0	0	0	0	0	0	NA	NA	NA	FALSE	0	g	1
10on	0	F	50	155	2	3	2	2	2	2	13	86.3839	4.09067	2016	1	0	0	0	0	1	0	1	1	0	TRUE	0	m	3
10on	0	M	61	175	2	3	2	1	3	1	12	65.3963	3.11305	2015	0	0	1	0	0	NA	0	0	1	1	TRUE	0	m	3
4Rm	1	F	59	165	4	4	4	4	4	3	23	88.8727	2.01795	2016	NA	0	0	0	0	1	0	NA	NA	NA	FALSE	0	g	2
10on	0	F	67	155	4	3	2	2	3	2	16	79.8604	1.09252	2015	NA	0	1	0	0	NA	0	0	0	1	FALSE	0	m	2
10on	0	F	47	155	4	4	2	4	3	3	20	100.542	4.38615	2015	NA	0	0	0	0	NA	0	NA	NA	NA	FALSE	0	m	4
10on	0	M	68	175	3	3	4	4	3	3	20	75.5292	1.15275	2015	NA	0	0	0	0	NA	1	NA	NA	NA	FALSE	1	m	2
10ep	1	F	55	142	3	3	2	2	2	2	14	88.1608	2.99539	2016	1	0	0	0	0	1	0	1	0	0	TRUE	0	m	3
10on	0	M	104	180	4	4	4	4	3	3	22	82.2177	4.08225	2015	NA	0	0	0	0	NA	0	NA	NA	NA	FALSE	0	m	3
8rb	1	F	54	160	3	4	3	4	2	3	19	91.6763	2.36578	2016	NA	0	0	0	0	1	0	NA	NA	NA	FALSE	0	m	3
10on	0	F	60	155	3	3	2	3	3	3	17	80.6571	2.83641	2015	NA	0	1	0	0	NA	0	0	0	1	FALSE	0	m	3
10hc	0	M	95	185	4	4	4	3	3	3	21	88.0705	0.232951	2016	NA	0	0	0	0	0	0	NA	NA	NA	FALSE	0	g	1
10on	0	F	36	155	3	4	4	3	3	3	20	91.1567	2.47513	2015	NA	0	0	0	0	NA	0	NA	NA	NA	FALSE	0	m	3
10on	0	F	48	165	4	4	3	3	3	3	20	89.4209	4.38615	2015	NA	0	0	0	0	NA	0	NA	NA	NA	FALSE	0	m	4
10av	0	F	55	155	2	4	4	4	3	3	20	87.7775	4.84895	2016	NA	0	0	0	0	1	0	NA	NA	NA	FALSE	0	g	4
10on	0	M	96	185	3	3	2	3	3	2	16	67.5374	NA	2015	NA	0	0	0	0	NA	0	0	0	0	FALSE	0	m	NA
10on	0	M	57	170	4	4	3	3	2	2	18	78.6995	2.37383	2015	NA	0	0	0	0	NA	0	1	1	1	FALSE	0	m	3
10on	0	F	70	165	4	4	4	4	3	3	22	80.2546	4.16712	2015	NA	0	0	0	0	NA	0	NA	NA	NA	FALSE	0	m	3
10on	0	F	50	160	2	3	2	1	2	1	11	87.3867	4.35603	2015	0	0	0	0	0	NA	0	0	1	1	TRUE	0	m	4
10on	0	F	50	160	2	3	3	3	3	3	17	85.3662	3.07198	2015	NA	0	0	0	0	NA	0	0	0	0	FALSE	0	m	3
10on	0	F	91	165	3	3	3	2	3	2	16	86.0123	4.38615	2015	NA	0	0	0	0	NA	0	0	1	1	FALSE	0	m	4
4Rm	1	F	61	156	4	2	2	2	2	2	14	89.2423	1.35823	2016	0	0	0	0	0	1	0	0	0	0	TRUE	0	g	2
10on	0	M	74	175	4	4	4	4	3	3	22	87.614	3.04449	2015	NA	0	0	0	0	NA	0	NA	NA	NA	FALSE	0	m	3
6ub	1	F	63	155	3	2	2	2	3	2	14	90.5346	2.34388	2016	1	0	0	0	0	1	1	1	0	0	TRUE	0	g	3
10on	0	F	45	155	2	3	2	1	3	2	13	88.5503	4.38615	2015	1	0	0	0	0	NA	1	1	1	1	TRUE	1	m	4
10ah	1	F	57	160	3	3	2	3	4	3	18	88.2868	3.26382	2016	NA	0	0	0	0	1	0	0	NA	0	FALSE	0	p	3
10on	0	F	96	185	4	4	4	4	3	3	22	78.412	1.84257	2015	NA	0	0	0	0	NA	0	NA	NA	NA	FALSE	0	m	2
10on	0	F	48	150	4	4	4	4	3	3	22	90.5544	0.153434	2015	NA	0	0	0	0	NA	0	NA	NA	NA	FALSE	0	m	1
10as	0	F	58	169	4	4	4	4	4	3	23	81.8636	3.762	2016	NA	0	0	0	0	1	0	NA	NA	NA	FALSE	0	g	3
10on	0	F	65	170	2	4	4	4	3	3	20	88.1916	4.35603	2015	NA	0	0	0	0	NA	0	NA	NA	NA	FALSE	0	m	4
10on	0	M	105	185	2	3	2	1	3	2	13	82.5845	4.37794	2015	0	0	0	0	0	NA	0	0	0	1	TRUE	0	m	4
10on	0	M	60	175	4	4	4	4	3	3	22	81.4839	4.38615	2015	NA	0	0	0	0	NA	0	NA	NA	NA	FALSE	0	m	4
10on	0	M	79	185	3	3	4	4	3	3	20	86.1136	0.331394	2015	NA	0	0	0	0	NA	0	NA	NA	NA	FALSE	0	m	1
10av	0	M	66	156	4	4	4	4	3	3	22	90.165	3.4144	2016	NA	0	0	0	0	1	0	NA	NA	NA	FALSE	0	g	3
10on	0	F	68	170	4	4	2	3	3	3	19	79.551	0.334132	2015	NA	0	0	0	0	NA	0	NA	NA	NA	FALSE	0	m	1
7op	1	F	66	153	1	1	2	2	3	2	11	70.5233	9.03522	2016	1	0	0	0	0	1	0	0	0	1	TRUE	0	m	4
10on	0	F	58	165	3	3	4	4	3	3	20	100.758	0.520306	2015	NA	0	0	0	0	NA	0	NA	NA	NA	FALSE	0	m	1
10on	0	M	78	165	4	4	4	4	3	3	22	88.6318	4.00568	2016	NA	0	0	0	0	1	0	NA	NA	NA	FALSE	0	m	3
10on	0	F	55	160	4	4	3	3	3	3	20	90.089	2.97331	2015	NA	0	0	0	0	NA	1	NA	NA	NA	FALSE	1	m	3
10on	0	M	73	175	3	4	4	4	3	3	21	85.1663	0.405316	2015	NA	0	0	0	0	NA	0	NA	NA	NA	FALSE	0	m	1
5ev	1	F	51	158	1	2	1	2	2	2	10	96.4649	12.5809	2016	0	0	0	0	0	1	0	0	0	1	TRUE	0	g	4
10on	0	F	49	170	4	4	2	3	3	3	19	91.9781	0.238307	2015	NA	0	0	0	0	NA	1	NA	NA	NA	FALSE	1	m	1
5ev	1	F	58	162	3	2	2	2	3	2	14	95.7257	4.5479	2016	1	0	0	0	0	1	0	1	0	0	TRUE	0	g	4
6ub	1	M	85	173	4	4	4	4	4	3	23	93.1794	0.5615	2016	NA	0	0	0	0	1	0	NA	NA	NA	FALSE	0	g	1
10on	0	F	63	155	3	4	3	3	3	3	19	60.2574	4.28211	2015	NA	0	1	0	0	NA	0	NA	NA	NA	FALSE	0	m	3
10ah	1	F	74	160	4	4	2	3	3	3	19	87.7721	0.706495	2016	NA	0	0	0	0	1	0	NA	NA	NA	FALSE	0	p	1
10on	0	F	71	170	4	4	2	3	3	3	19	92.0164	0.687201	2015	NA	0	0	0	0	NA	0	NA	NA	NA	FALSE	0	m	1
4Rm	1	M	65	165	4	4	4	4	3	3	22	97.2124	0.31235	2016	NA	0	0	0	0	1	1	NA	NA	NA	FALSE	1	g	1
10on	0	F	64	175	4	4	4	4	3	3	22	77.2895	0.0574949	2015	NA	0	0	0	0	NA	0	NA	NA	NA	FALSE	0	m	1
10on	0	F	75	170	4	4	3	3	3	3	20	89.9932	4.25473	2015	NA	0	0	0	0	NA	0	NA	NA	NA	FALSE	0	m	3
4Rm	1	F	58	153	4	4	4	4	4	3	23	83.3777	1.6675	2016	NA	0	0	0	0	0	0	NA	NA	NA	FALSE	0	g	2
10on	0	F	50	160	3	4	3	2	3	2	17	89.7714	1.69747	2015	NA	0	0	0	0	NA	0	0	0	1	FALSE	0	m	2
10on	0	M	136	180	4	4	4	4	3	3	22	75.9973	0.410792	2015	NA	0	0	0	0	NA	0	NA	NA	NA	FALSE	0	m	1
8rb	1	F	51	150	3	4	3	4	2	3	19	89.4778	3.15156	2016	NA	0	0	0	0	1	0	NA	NA	NA	FALSE	0	m	3
10on	0	F	85	165	3	3	2	2	3	2	15	87.77	2.75702	2015	NA	0	0	0	0	NA	0	0	0	1	FALSE	0	m	3
10hc	0	F	77	165	2	3	1	2	3	2	13	87.0848	4.81062	2016	1	0	0	0	0	1	0	1	0	1	TRUE	0	g	4
10on	0	M	67	175	2	3	2	1	3	2	13	76.5722	4.88159	2015	1	0	0	0	0	NA	0	1	1	1	TRUE	0	m	4
10on	0	F	60	160	4	4	4	3	3	3	21	80.7584	0.996578	2015	NA	0	0	0	0	NA	0	NA	NA	NA	FALSE	0	m	2
10on	0	F	83	165	4	4	2	3	3	3	19	75.4443	0.59149	2015	NA	0	0	0	0	NA	0	NA	NA	NA	FALSE	0	m	1
10as	0	M	89	168	3	3	2	3	3	2	16	90.0938	3.70451	2016	NA	0	0	0	0	1	0	1	0	1	FALSE	0	g	3
10on	0	F	76	170	4	4	4	4	3	3	22	90.705	1.86721	2015	NA	0	0	0	0	NA	0	NA	NA	NA	FALSE	0	m	2
16ip	0	M	64	162	3	3	4	4	2	2	18	83.9007	3.74284	2016	NA	0	0	0	0	1	0	0	1	0	FALSE	0	m	3
4Rm	1	F	43	148	3	3	4	3	2	2	17	93.6148	0.219261	2016	NA	0	0	0	0	1	0	0	1	0	FALSE	0	g	1
10on	0	M	61	175	2	3	2	2	2	2	13	83.9233	4.34782	2015	1	0	0	0	0	NA	0	0	0	1	TRUE	0	m	4
4Rm	1	F	37	158	4	4	2	4	2	3	19	91.4929	0.230213	2016	NA	0	0	0	0	1	0	NA	NA	NA	FALSE	0	g	1
10on	0	F	60	160	4	3	2	2	3	2	16	93.7303	4.37246	2015	NA	0	0	0	0	NA	0	0	1	1	FALSE	0	m	4
10on	0	F	70	165	4	4	4	4	3	3	22	95.1732	4.33687	2015	NA	0	0	0	0	NA	0	NA	NA	NA	FALSE	0	m	4
10on	0	M	82	175	4	4	4	4	3	3	22	86.4066	0.019165	2015	NA	0	0	0	0	NA	0	NA	NA	NA	FALSE	0	m	1
10on	0	F	77	165	4	4	2	2	3	3	18	84.1013	4.36699	2015	NA	0	0	0	0	NA	0	0	0	1	FALSE	0	m	4
10on	0	M	61	170	3	4	2	3	2	3	17	95.6928	3.91806	2016	NA	0	0	0	0	1	0	1	0	0	FALSE	0	m	3
10on	0	F	40	155	4	3	2	3	3	2	17	83.3374	4.30949	2015	NA	0	0	0	0	NA	0	0	1	0	FALSE	0	m	3
4uj	0	F	57	159	2	2	1	2	4	2	13	89.2642	4.11805	2016	1	0	0	0	0	1	0	1	NA	1	TRUE	0	p	3
10on	0	F	63	160	4	3	3	3	3	3	19	75.8658	4.37794	2015	NA	0	0	0	0	NA	0	NA	NA	NA	FALSE	0	m	4
10on	0	F	51	165	2	3	2	1	3	2	13	87.7919	4.37246	2015	1	0	0	0	0	NA	0	1	1	1	TRUE	0	m	4
10on	0	M	70	165	2	3	2	1	3	2	13	68.3945	4.29033	2015	1	0	0	0	0	NA	0	1	0	1	TRUE	0	m	3
7rp	1	F	56	165	1	1	2	2	3	2	11	82.4304	1.51977	2016	0	0	0	0	0	1	0	1	1	0	TRUE	0	g	2
9ra	1	F	67	169	4	3	2	2	4	2	17	80.9601	0.0548723	2016	NA	0	0	0	0	1	0	0	NA	0	FALSE	0	p	1
10on	0	F	40	160	4	4	4	4	3	3	22	88.3587	1.75222	2015	NA	0	0	0	0	NA	0	NA	NA	NA	FALSE	0	m	2
10hc	0	F	53	158	4	4	4	3	3	3	21	89.9104	0.096055	2016	NA	0	0	0	0	1	0	NA	NA	NA	FALSE	0	g	1
10on	0	M	64	165	4	4	4	4	3	3	22	71.2308	2.45323	2015	NA	0	0	0	0	NA	0	NA	NA	NA	FALSE	0	m	3
10on	0	M	72	175	2	3	2	1	3	2	13	77.3279	4.29306	2015	1	0	0	0	0	NA	0	1	0	1	TRUE	0	m	3
10on	0	F	60	175	4	4	4	4	3	3	22	67.1623	4.37794	2015	NA	0	0	0	0	NA	0	NA	NA	NA	FALSE	0	m	4
10on	0	F	67	160	4	4	4	4	3	3	22	86.4038	4.3752	2015	NA	0	0	0	0	NA	0	NA	NA	NA	FALSE	0	m	4
10on	0	F	47	155	4	4	2	2	3	2	17	98.6174	1.59081	2015	NA	0	0	0	0	NA	0	0	0	1	FALSE	0	m	2
10ep	1	F	62	142	3	4	4	3	3	2	19	87.1431	1.97947	2015	NA	0	0	0	0	NA	0	NA	NA	NA	FALSE	0	m	2
10ep	1	F	65	156	3	4	4	3	3	1	18	98.9706	4.2739	2015	NA	0	0	0	0	NA	0	1	0	1	FALSE	0	m	3
10av	0	M	92	180	4	4	4	4	3	3	22	71.1284	3.35417	2016	NA	0	0	0	0	1	0	NA	NA	NA	FALSE	0	g	3
10hc	1	F	57	157	4	3	4	4	4	3	22	87.0027	5.63759	2016	NA	0	0	0	0	1	0	NA	NA	NA	FALSE	0	g	4
10ep	1	F	58	162	2	4	4	4	4	3	21	83.0554	1.04038	2015	NA	0	0	0	0	NA	0	NA	NA	NA	FALSE	0	m	2
10ep	1	M	69	155	3	4	2	2	4	2	17	84.4791	1.09799	2015	NA	0	0	0	0	NA	0	1	NA	1	FALSE	0	m	2
10ep	1	F	68	147	4	4	4	4	3	3	22	89.5058	5.99863	2015	NA	0	0	0	0	NA	0	NA	NA	NA	FALSE	0	m	4
10ep	1	F	49	154	4	4	2	2	2	2	16	89.3963	1.17465	2015	NA	0	0	0	0	NA	0	1	0	1	FALSE	0	m	2
10ep	1	F	71	150	4	4	4	4	3	2	21	90.601	5.05692	2015	NA	0	0	0	0	NA	0	NA	NA	NA	FALSE	0	m	4
10ep	1	F	59	142	3	4	1	1	3	1	13	90.6283	1.06229	2015	1	0	0	0	0	NA	0	1	0	1	TRUE	0	m	2
16ip	0	M	88	175	2	2	4	4	3	2	17	80.1689	1.12003	2016	NA	0	0	0	0	1	0	0	0	0	FALSE	0	m	2
10ep	1	F	43	149	3	4	2	2	3	1	15	93.2457	9.58807	2015	NA	0	0	0	0	NA	0	1	0	1	FALSE	0	m	4
5ev	1	M	71	180	3	2	2	3	3	2	15	85.7186	6.76549	2016	NA	0	0	0	0	1	0	1	0	0	FALSE	0	g	4
4Rm	1	M	52	166	3	3	2	3	3	3	17	87.2984	3.19811	2016	NA	0	0	0	0	1	0	1	0	0	FALSE	0	g	3
10ep	1	M	65	172	4	4	4	4	4	2	22	94.423	3.718	2015	NA	0	0	0	0	NA	0	NA	NA	NA	FALSE	0	m	3
10ep	1	F	77	162	4	4	2	2	4	2	18	81.5277	4.29854	2015	NA	0	0	0	0	NA	0	1	NA	1	FALSE	0	m	3
6ub	1	M	81	160	2	3	3	2	3	2	15	86.373	5.98792	2016	NA	0	0	0	0	1	0	0	0	0	FALSE	0	g	4
10ep	1	M	93	160	4	4	3	3	4	2	20	82.9733	2.08909	2015	NA	0	0	0	0	NA	0	NA	NA	NA	FALSE	0	m	2
10ep	1	M	82	176	4	4	4	4	4	3	23	91.0007	1.11716	2015	NA	0	0	0	0	NA	0	NA	NA	NA	FALSE	0	m	2
10ep	1	M	52	163	2	4	2	2	4	1	15	99.3321	6.84189	2015	NA	0	0	0	0	NA	0	1	NA	1	FALSE	0	m	4
10as	1	M	70	164	3	4	4	4	3	3	21	91.7968	1.02409	2016	NA	0	0	0	0	1	0	NA	NA	NA	FALSE	0	m	2
10hc	0	F	43	154	3	4	4	4	2	3	20	91.2875	5.87019	2016	NA	0	0	0	0	1	0	NA	NA	NA	FALSE	0	g	4
10ep	1	F	49	164	4	4	4	3	3	3	21	91.77	0.093201	2015	NA	0	0	0	0	NA	0	NA	NA	NA	FALSE	0	m	1
6xb	1	F	80	157	4	3	4	4	4	3	22	83.7501	2.24258	2016	NA	0	0	0	0	1	0	NA	NA	NA	FALSE	0	m	3
10ep	1	F	72	145	2	4	3	3	4	2	18	87.7454	4.16439	2015	NA	0	0	0	0	NA	0	0	NA	1	FALSE	0	m	3
10ep	1	F	68	146	1	4	1	1	3	1	11	92.9446	4.6653	2015	0	0	0	0	0	NA	0	1	0	1	TRUE	0	m	4
10ep	1	F	77	161	4	4	2	2	4	1	17	82.5873	0.12058	2015	NA	0	0	0	0	NA	0	1	NA	1	FALSE	0	m	1
8rb	1	M	87	166	3	4	3	3	4	2	19	81.5214	0.063086	2016	NA	0	0	0	0	1	0	NA	NA	NA	FALSE	0	m	1
10ep	1	F	53	155	4	4	2	2	3	1	16	88.3806	6.71321	2015	NA	0	0	0	0	NA	0	1	0	1	FALSE	0	m	4
10hc	0	F	54	156	4	4	4	4	3	3	22	89.6995	1.57453	2016	NA	0	0	0	0	0	0	NA	NA	NA	FALSE	0	g	2
10ep	1	F	65	161	3	4	1	1	4	1	14	73.7907	1.47308	2015	1	1	0	1	0	NA	0	1	NA	1	TRUE	0	m	2
10ep	1	F	43	148	2	3	2	2	4	1	14	88.7057	0.178192	2016	1	0	0	0	0	1	0	1	NA	0	TRUE	0	m	1
10ep	1	M	95	171	4	4	2	2	4	1	17	90.3491	6.25337	2015	NA	0	0	0	0	NA	0	1	NA	1	FALSE	0	m	4
10ep	1	M	68	162	4	4	2	2	4	1	17	93.7604	0.36151	2015	NA	0	0	0	0	NA	0	1	NA	1	FALSE	0	m	1
5ev	1	F	61	150	4	4	4	4	2	3	21	75.2052	1.63202	2016	NA	0	0	0	0	1	0	NA	NA	NA	FALSE	0	g	2
10ep	1	M	83	165	3	4	4	3	4	3	21	61.117	0.736482	2015	NA	0	0	0	0	NA	0	NA	NA	NA	FALSE	0	m	1
16ip	0	F	59	160	3	3	2	2	2	2	14	84.7138	5.65949	2016	1	0	0	0	0	1	0	0	0	0	TRUE	0	m	4
10ep	1	M	92	180	4	4	3	3	4	2	20	80.8487	0.36151	2015	NA	0	0	0	0	NA	0	NA	NA	NA	FALSE	0	m	1
10av	0	F	58	143	1	3	2	1	3	1	11	84.5139	2.52732	2016	0	0	0	0	0	1	1	1	1	1	TRUE	1	g	3
10ep	1	F	48	150	4	4	3	3	4	2	20	94.0151	0.706366	2015	NA	0	0	0	0	NA	0	NA	NA	NA	FALSE	0	m	1
7rp	1	M	69	163	3	1	4	3	4	3	18	84.3442	0.79137	2016	NA	0	0	0	0	1	0	1	NA	0	FALSE	0	g	1
10ah	1	F	61	160	4	3	4	4	3	3	21	81.3736	0.690068	2016	NA	0	0	0	0	1	0	NA	NA	NA	FALSE	0	p	1
10ep	1	F	80	144	3	4	3	3	3	2	18	90.1821	0.862423	2015	NA	0	0	0	0	NA	0	1	0	1	FALSE	0	m	1
10ep	1	M	62	181	2	4	1	1	3	1	12	90.8556	0.752909	2015	0	0	0	0	0	NA	0	1	0	1	TRUE	0	m	1
10ep	1	M	67	165	4	4	4	4	3	2	21	85.0376	0.640771	2015	NA	0	0	0	0	NA	0	NA	NA	NA	FALSE	0	m	1
4Rm	1	F	30	153	3	3	2	2	2	2	14	94.4745	5.55545	2016	0	0	0	0	0	1	0	1	1	0	TRUE	0	g	4
10ep	1	F	40	145	4	4	3	4	3	3	21	89.4648	0.284851	2015	NA	0	0	0	0	NA	0	NA	NA	NA	FALSE	0	m	1
10ep	1	M	85	162	4	4	3	3	4	3	21	90.0479	2.22599	2015	NA	0	0	0	0	NA	0	NA	NA	NA	FALSE	0	m	3
10ep	1	M	92	170	4	4	4	4	3	3	22	94.0041	3.70431	2015	NA	0	0	0	0	NA	0	NA	NA	NA	FALSE	0	m	3
10as	0	F	71	167	4	4	4	4	4	3	23	95.2657	0.807798	2016	NA	0	0	0	0	1	0	NA	NA	NA	FALSE	0	g	1
10ep	1	M	101	169	4	4	2	3	3	2	18	87.4168	0.772074	2015	NA	0	0	0	0	NA	0	1	0	1	FALSE	0	m	1
10ep	1	F	73	149	3	4	2	1	4	2	16	79.1951	5.45665	2015	NA	0	0	0	0	NA	0	1	NA	1	FALSE	0	m	4
10av	0	F	47	154	4	3	3	3	3	2	18	103.841	0.621734	2016	NA	0	0	0	0	1	1	1	1	1	FALSE	0	g	1
10ep	1	F	78	164	4	4	2	2	4	3	19	91.7673	2.31907	2015	NA	0	0	0	0	NA	0	NA	NA	NA	FALSE	0	m	3
10av	0	F	71	146	4	4	2	3	3	3	19	84.2894	7.46103	2016	NA	0	0	0	0	1	0	NA	NA	NA	FALSE	0	g	4
10ep	1	F	46	154	4	4	2	2	2	3	17	94.8966	1.20477	2015	NA	0	0	0	0	NA	0	1	0	1	FALSE	0	m	2
10ep	1	M	63	161	4	4	2	2	3	3	18	98.4423	0.142482	2015	NA	0	0	0	0	NA	0	1	0	1	FALSE	0	m	1
4Rm	1	M	65	166	3	3	4	2	4	2	18	85.7898	0.523169	2016	NA	0	0	0	0	1	1	1	NA	0	FALSE	1	g	1
10ep	1	F	57	154	4	4	2	2	4	3	19	92.4134	9.01574	2015	NA	0	0	0	0	NA	0	NA	NA	NA	FALSE	0	m	4
4Rm	1	F	65	169	2	3	2	2	1	1	11	95.6381	4.22482	2016	0	0	0	0	0	1	1	1	1	0	TRUE	1	g	3
10ep	1	F	60	154	4	4	2	3	2	3	18	90.7707	1.26774	2015	NA	0	0	0	0	NA	0	1	1	1	FALSE	0	m	2
10ep	1	F	68	160	4	4	1	4	4	3	20	87.3374	0.137007	2015	NA	0	0	0	0	NA	0	NA	NA	NA	FALSE	0	m	1
10av	0	F	57	151	4	4	2	2	3	2	17	88.4812	3.41988	2016	NA	0	0	0	0	1	0	1	0	1	FALSE	0	g	3
10ep	1	M	73	162	4	4	4	4	4	3	23	85.588	1.40463	2015	NA	0	0	0	0	NA	0	NA	NA	NA	FALSE	0	m	2
7rp	1	F	43	150	3	2	3	3	3	2	16	85.6173	0.159027	2016	NA	0	0	0	0	1	0	1	0	0	FALSE	0	g	1
10ep	1	F	59	159	4	4	2	2	3	3	18	92.0383	5.85079	2015	NA	0	0	0	0	NA	0	1	0	1	FALSE	0	m	4
10ah	1	F	54	155	1	2	1	1	2	1	8	89.2177	6.22624	2016	0	0	0	0	0	1	1	1	1	1	TRUE	1	p	4
10ep	1	F	58	154	4	4	4	4	4	3	23	82.2396	0.717317	2015	NA	0	0	0	0	NA	0	NA	NA	NA	FALSE	0	m	1
10ep	1	F	56	153	4	4	4	4	3	3	22	87.9945	3.86037	2015	NA	0	0	0	0	NA	0	NA	NA	NA	FALSE	0	m	3
10hc	1	F	52	160	2	3	2	1	4	1	13	97.4177	9.4515	2016	1	0	0	0	0	1	0	1	NA	1	TRUE	0	g	4
10ep	1	M	68	157	4	4	4	4	4	3	23	75.5977	1.94387	2015	NA	0	0	0	0	NA	0	NA	NA	NA	FALSE	0	m	2
10hc	1	M	90	175	3	3	2	2	4	3	17	79.1394	4.03032	2016	NA	0	0	0	0	1	0	0	NA	0	FALSE	0	g	3
10ep	1	F	80	168	4	4	2	2	4	3	19	91.2936	5.21572	2015	NA	0	0	0	0	NA	0	NA	NA	NA	FALSE	0	m	4
10ep	1	F	53	157	4	4	3	2	4	3	20	90.0342	2.68036	2015	NA	0	0	0	0	NA	0	NA	NA	NA	FALSE	0	m	3
7rp	1	M	87	162	4	2	3	3	3	3	18	83.6926	7.4802	2016	NA	0	0	0	0	1	0	1	0	0	FALSE	0	g	4
10ep	1	F	56	162	4	4	4	4	4	3	23	85.9192	6.10005	2015	NA	0	0	0	0	NA	0	NA	NA	NA	FALSE	0	m	4
10ep	1	F	68	159	4	4	4	4	4	3	23	84.8871	1.45391	2015	NA	0	0	0	0	NA	0	NA	NA	NA	FALSE	0	m	2
5ev	1	F	82	165	3	2	2	2	3	2	14	93.2862	6.8887	2016	0	0	0	0	0	1	0	1	0	1	TRUE	0	g	4
4uj	0	F	68	155	3	4	3	3	3	3	19	93.8584	1.13099	2016	NA	0	0	0	0	0	0	NA	NA	NA	FALSE	0	p	2
10ep	1	F	68	149	4	4	2	2	4	3	19	91.1951	14.5545	2015	NA	0	1	0	0	NA	0	NA	NA	NA	FALSE	0	m	4
10ep	1	F	57	156	4	4	4	4	4	3	23	86.0616	2.57643	2015	NA	0	0	0	0	NA	0	NA	NA	NA	FALSE	0	m	3
10lp	0	M	61	165	4	4	4	4	4	3	23	95.148	0.788632	2016	NA	0	0	0	0	1	0	NA	NA	NA	FALSE	0	p	1
10ep	1	F	47	147	4	4	4	4	4	3	23	93.9165	2.77892	2015	NA	0	0	0	0	NA	0	NA	NA	NA	FALSE	0	m	3
10ep	1	M	63	168	4	4	2	2	4	3	19	102.398	0.977413	2015	NA	0	0	0	0	NA	0	NA	NA	NA	FALSE	0	m	2
6xb	1	F	42	160	4	2	2	2	1	2	13	94.2171	0.449246	2016	1	0	0	0	0	1	0	1	0	0	TRUE	0	m	1
10ep	1	F	49	144	4	4	2	2	4	3	19	88.7912	0.944559	2015	NA	0	0	0	0	NA	0	NA	NA	NA	FALSE	0	m	1
10ep	1	F	76	141	4	4	3	2	4	3	20	94.1875	1.55521	2015	NA	0	0	0	0	NA	0	NA	NA	NA	FALSE	0	m	2
10ep	1	F	53	155	3	4	1	2	3	1	14	92.5613	0.774812	2015	1	0	0	0	0	NA	0	1	0	1	TRUE	0	m	1
5ev	1	F	50	148	4	4	4	4	3	3	22	99.2468	1.45406	2016	NA	0	0	0	0	1	0	NA	NA	NA	FALSE	0	g	2
10ep	1	F	60	168	4	4	4	4	4	3	23	75.4525	0.342345	2015	NA	0	0	0	0	NA	0	NA	NA	NA	FALSE	0	m	1
7op	1	M	67	168	3	4	4	3	3	3	20	75.2408	9.41043	2016	NA	0	0	0	0	1	0	NA	NA	NA	FALSE	0	m	4
10ep	1	F	69	158	4	4	4	4	4	3	23	88.4381	0.227356	2015	NA	0	0	0	0	NA	0	NA	NA	NA	FALSE	0	m	1
10as	0	F	70	168	2	2	2	2	3	2	13	88.065	8.30157	2016	1	0	0	0	0	1	0	1	0	1	TRUE	0	g	4
10hc	0	F	52	160	1	1	2	2	2	1	9	84.5276	6.65061	2016	0	0	0	0	0	1	0	1	0	1	TRUE	0	g	4
10ep	1	F	45	149	4	4	4	3	4	3	22	86.8419	0.112366	2015	NA	0	0	0	0	NA	0	NA	NA	NA	FALSE	0	m	1
6ub	1	F	60	166	2	3	1	1	1	2	10	78.5152	0.0658239	2016	1	0	0	0	0	1	0	1	0	1	TRUE	0	g	1
10ep	1	M	94	178	3	4	2	1	4	1	15	76.293	3.81109	2015	NA	0	1	0	0	NA	0	1	NA	1	FALSE	0	m	3
[truncated: 3,965 more rows]
